# Supplementary material for: Review of Brazilian jawfishes of the genus Opistognathus with descriptions of two new species (Teleostei, Opistognathidae)
Source: Zookeys. 2018 Nov 1;(794):95–133. doi: 10.3897/zookeys.794.26789 (PMC6224365; doi:10.3897/zookeys.794.26789)
Supplement: XML Treatment for Opistognathus thionyi [file zookeys.794.26789-treatment1.xml]

<!DOCTYPE tp:taxon-treatment
  PUBLIC "-//TaxonX//DTD Taxonomic Treatment Publishing DTD v0 20100105//EN" "tax-treatment-NSO.dtd">
<tp:taxon-treatment xmlns:tp="http://www.plazi.org/taxpub"><tp:treatment-meta><kwd-group><label>Taxon classification</label><kwd><named-content xmlns:xlink="http://www.w3.org/1999/xlink" content-type="kingdom">Animalia</named-content></kwd><kwd><named-content xmlns:xlink="http://www.w3.org/1999/xlink" content-type="order">Perciformes</named-content></kwd><kwd><named-content xmlns:xlink="http://www.w3.org/1999/xlink" content-type="family">Opistognathidae</named-content></kwd></kwd-group><mixed-citation publication-type="journal"><person-group><name><surname>Smith-Vaniz</surname><given-names>William F.</given-names></name><name><surname>Tornabene</surname><given-names>Luke</given-names></name><name><surname>Macieira</surname><given-names>Raphael M.</given-names></name></person-group><article-title>Review of Brazilian jawfishes of the genus <italic><tp:taxon-name><tp:taxon-name-part taxon-name-part-type="genus" reg="Opistognathus">Opistognathus</tp:taxon-name-part></tp:taxon-name></italic> with descriptions of two new species (<tp:taxon-name><tp:taxon-name-part taxon-name-part-type="subclass">Teleostei</tp:taxon-name-part></tp:taxon-name>, <tp:taxon-name><tp:taxon-name-part taxon-name-part-type="family">Opistognathidae</tp:taxon-name-part></tp:taxon-name>)</article-title><source>Zookeys</source><day>1</day><month>11</month><year>2018</year><volume>2018</volume><issue>794</issue><fpage>95</fpage><lpage>133</lpage><pub-id pub-id-type="doi">10.3897/zookeys.794.26789</pub-id></mixed-citation></tp:treatment-meta><tp:nomenclature><tp:taxon-name>
            <tp:taxon-name-part taxon-name-part-type="genus" reg="Opistognathus">Opistognathus</tp:taxon-name-part>
            <tp:taxon-name-part taxon-name-part-type="species" reg="thionyi">thionyi</tp:taxon-name-part>
            <object-id xmlns:xlink="http://www.w3.org/1999/xlink" content-type="zoobank" xlink:type="simple">http://zoobank.org/92465272-CF9F-48A3-B3C9-EEF22C594A26</object-id>
          </tp:taxon-name><tp:taxon-status xmlns:xlink="http://www.w3.org/1999/xlink" xlink:type="simple">sp. n.</tp:taxon-status><xref ref-type="fig" rid="F1">Figures 1</xref><xref ref-type="fig" rid="F2">, 2</xref><xref ref-type="fig" rid="F3">, 3</xref><xref ref-type="fig" rid="F4">, 4A</xref><xref ref-type="fig" rid="F5">, 5A</xref><xref ref-type="fig" rid="F7">, 7</xref><xref ref-type="table" rid="T1">; Tables 1</xref><xref ref-type="table" rid="T2">, 2</xref><xref ref-type="table" rid="T3">, 3</xref><tp:nomenclature-citation-list><tp:nomenclature-citation><tp:taxon-name>
                <tp:taxon-name-part taxon-name-part-type="genus" reg="Opistognathus">Opistognathus</tp:taxon-name-part>
              </tp:taxon-name><comment>sp.: <xref ref-type="bibr" rid="B49">Simon et al. 2013a</xref>: 2116, 2120 (undescribed species; listed and photograph); <xref ref-type="bibr" rid="B36">Pinheiro et al. 2015</xref>: 15, color fig. S. 38 (Dogaressa Seamount); <xref ref-type="bibr" rid="B37">Pinheiro et al. 2018</xref>: 10, Southwestern Atlantic (SWA) Endemic reef fishes – Annotated Checklist: 31.</comment></tp:nomenclature-citation></tp:nomenclature-citation-list></tp:nomenclature><tp:treatment-sec sec-type="Holotype" id="SECID0ERLAE"><title>Holotype.</title><p><abbrev xmlns:xlink="http://www.w3.org/1999/xlink" content-type="institution" xlink:title="Coleção Ictiológica, Departamento de Oceanografia e Ecologia, Universidade Federal do Espírito, Vitória, Espírito Santo, Brazil" id="ABBRID0EXLAE" xlink:type="simple">CIUFES</abbrev> 2347, 45.4 mm SL, male, sandy rubble bottom at Praia do Lixo, Trindade Island, Brazil, <named-content xmlns:xlink="http://www.w3.org/1999/xlink" content-type="dwc:verbatimCoordinates" xlink:type="simple"><named-content content-type="geo-json" specific-use="{&#34;type&#34;:&#34;Point&#34;,&#34;coordinates&#34;:[-29.322222,-20.525000]}" id="NCID0E6LAE" xlink:type="simple">20°31'30"S, 29°19'20"W</named-content></named-content>, 20 m, 20 February 2012, Thiony Simon and L.B.C. Xavier.</p></tp:treatment-sec><tp:treatment-sec sec-type="Paratypes" id="SECID0EEMAE"><title>Paratypes.</title><p>(12 specimens 23.4–53.5 mm SL) all from Brazilian Province: <named-content xmlns:xlink="http://www.w3.org/1999/xlink" content-type="dwc:institutional_code" xlink:type="simple">MNRJ</named-content> 51283 (1, 39.9*) and <named-content xmlns:xlink="http://www.w3.org/1999/xlink" content-type="dwc:institutional_code" xlink:type="simple">ZUEC</named-content> 16914 (1, 44.9*), sandy rubble bottom at Praia do Lixo, Trindade Island, Brazil, <named-content xmlns:xlink="http://www.w3.org/1999/xlink" content-type="dwc:verbatimCoordinates" xlink:type="simple"><named-content content-type="geo-json" specific-use="{&#34;type&#34;:&#34;Point&#34;,&#34;coordinates&#34;:[-29.322222,-20.525000]}" id="NCID0EXMAE" xlink:type="simple">20°31'30"S, 29°19'20"W</named-content></named-content>, 15 m, 18 February 2012, T. Simon and E.F. Mazzei; <abbrev xmlns:xlink="http://www.w3.org/1999/xlink" content-type="institution" xlink:title="Coleção Ictiológica, Departamento de Oceanografia e Ecologia, Universidade Federal do Espírito, Vitória, Espírito Santo, Brazil" id="ABBRID0E3MAE" xlink:type="simple">CIUFES</abbrev> 2344 (4, 23.4-32.7 &amp; 32.5 C&amp;S) and <named-content xmlns:xlink="http://www.w3.org/1999/xlink" content-type="dwc:institutional_code" xlink:type="simple">UF</named-content> 239658 (1, 32.9), sandy rubble bottom at Praia do Lixo, Trindade Island, Brazil, <named-content xmlns:xlink="http://www.w3.org/1999/xlink" content-type="dwc:verbatimCoordinates" xlink:type="simple"><named-content content-type="geo-json" specific-use="{&#34;type&#34;:&#34;Point&#34;,&#34;coordinates&#34;:[-29.322222,-20.325000]}" id="NCID0EJNAE" xlink:type="simple">20°19'30"S, 29°19'20"W</named-content></named-content>, 21 m, 21 February 2012, T. Simon and L.B.C. Xavier; AMNH 267140 (1, 32.5*), sandy rubble bottom at Praia do Lixo, Trindade Island, Brazil, <named-content xmlns:xlink="http://www.w3.org/1999/xlink" content-type="dwc:verbatimCoordinates" xlink:type="simple"><named-content content-type="geo-json" specific-use="{&#34;type&#34;:&#34;Point&#34;,&#34;coordinates&#34;:[-29.333333,-20.500000]}" id="NCID0ERNAE" xlink:type="simple">20°30'S, 29°20'W</named-content></named-content>, 20 m, 20 February 2012, T. Simon and L.B.C. Xavier; <abbrev xmlns:xlink="http://www.w3.org/1999/xlink" content-type="institution" xlink:title="Coleção Ictiológica, Departamento de Oceanografia e Ecologia, Universidade Federal do Espírito, Vitória, Espírito Santo, Brazil" id="ABBRID0EWNAE" xlink:type="simple">CIUFES</abbrev> 2393 (1, 53.5), male, sandy rubble bottom at Portinho, Fernando de Noronha Archipelago, Brazil, <named-content xmlns:xlink="http://www.w3.org/1999/xlink" content-type="dwc:verbatimCoordinates" xlink:type="simple"><named-content content-type="geo-json" specific-use="{&#34;type&#34;:&#34;Point&#34;,&#34;coordinates&#34;:[-32.400000,-3.833333]}" id="NCID0E5NAE" xlink:type="simple">03°50'S, 32°24'W</named-content></named-content>, 15 m, 11 July 2012, R.M. Macieira and H.T. Pinheiro; <abbrev xmlns:xlink="http://www.w3.org/1999/xlink" content-type="institution" xlink:title="Núcleo em Ecologia e Desenvolvimento Socio-Ambiental (NUPEM), Universidade Federal do Rio de Janeiro (UFRJ), Macaé, Brazil" id="ABBRID0EDOAE" xlink:type="simple">NPM</abbrev> 5029 (1, 38.4*), male, sandy rubble bottom at Enseada dos Portugueses, Trindade Island, Brazil, <named-content xmlns:xlink="http://www.w3.org/1999/xlink" content-type="dwc:verbatimCoordinates" xlink:type="simple"><named-content content-type="geo-json" specific-use="{&#34;type&#34;:&#34;Point&#34;,&#34;coordinates&#34;:[-29.322222,-20.525000]}" id="NCID0ELOAE" xlink:type="simple">20°31'30"S, 29°19'20"W</named-content></named-content>, 25m, 8 August 2012, T. Simon and E.F. Mazzei; <named-content xmlns:xlink="http://www.w3.org/1999/xlink" content-type="dwc:institutional_code" xlink:type="simple">MZUSP</named-content> 123868 (1, 30.9) and <named-content xmlns:xlink="http://www.w3.org/1999/xlink" content-type="dwc:institutional_code" xlink:type="simple">USNM</named-content> 440401 (1, 35.3*), sandy rubble bottom at Praia do Lixo, Trindade Island, <named-content xmlns:xlink="http://www.w3.org/1999/xlink" content-type="dwc:verbatimCoordinates" xlink:type="simple"><named-content content-type="geo-json" specific-use="{&#34;type&#34;:&#34;Point&#34;,&#34;coordinates&#34;:[-29.322222,-20.525000]}" id="NCID0E4OAE" xlink:type="simple">20°31'30"S, 29°19'20"W</named-content></named-content>, 17 m, 7 August 2012, T. Simon and L.B.C. Xavier.</p></tp:treatment-sec><tp:treatment-sec sec-type="type material" id="SECID0ECPAE"><title>Non-type material.</title><p><abbrev xmlns:xlink="http://www.w3.org/1999/xlink" content-type="institution" xlink:title="Coleção Ictiológica, Departamento de Oceanografia e Ecologia, Universidade Federal do Espírito, Vitória, Espírito Santo, Brazil" id="ABBRID0EIPAE" xlink:type="simple">CIUFES</abbrev> 2054 (1, 27.5), sandy rubble bottom at Dogaressa seamount, Vitória-Trindade Chain, Brazil, <named-content xmlns:xlink="http://www.w3.org/1999/xlink" content-type="dwc:verbatimCoordinates" xlink:type="simple"><named-content content-type="geo-json" specific-use="{&#34;type&#34;:&#34;Point&#34;,&#34;coordinates&#34;:[-33.666667,-20.850000]}" id="NCID0EQPAE" xlink:type="simple">20°51'S, 33°40'W</named-content></named-content>, 65 m, 12 April 2011, Expedição Cadeia Vitória-Trindade; <abbrev xmlns:xlink="http://www.w3.org/1999/xlink" content-type="institution" xlink:title="Coleção Ictiológica, Departamento de Oceanografia e Ecologia, Universidade Federal do Espírito, Vitória, Espírito Santo, Brazil" id="ABBRID0EVPAE" xlink:type="simple">CIUFES</abbrev> 2341-1 (1, 25.1), <abbrev xmlns:xlink="http://www.w3.org/1999/xlink" content-type="institution" xlink:title="Coleção Ictiológica, Departamento de Oceanografia e Ecologia, Universidade Federal do Espírito, Vitória, Espírito Santo, Brazil" id="ABBRID0E1PAE" xlink:type="simple">CIUFES</abbrev> 2341-2 (23.8) and <abbrev xmlns:xlink="http://www.w3.org/1999/xlink" content-type="institution" xlink:title="Coleção Ictiológica, Departamento de Oceanografia e Ecologia, Universidade Federal do Espírito, Vitória, Espírito Santo, Brazil" id="ABBRID0E6PAE" xlink:type="simple">CIUFES</abbrev> 2341-3 (1, 21.3), sandy rubble bottom at Praia do Lixo, Trindade Island, Brazil, <named-content xmlns:xlink="http://www.w3.org/1999/xlink" content-type="dwc:verbatimCoordinates" xlink:type="simple"><named-content content-type="geo-json" specific-use="{&#34;type&#34;:&#34;Point&#34;,&#34;coordinates&#34;:[-29.322222,-20.525000]}" id="NCID0EHQAE" xlink:type="simple">20°31'30"S, 29°19'20"W</named-content></named-content>, 15 m, 18 February 2012, T. Simon and E.F. Mazzei; <abbrev xmlns:xlink="http://www.w3.org/1999/xlink" content-type="institution" xlink:title="Coleção Ictiológica, Departamento de Oceanografia e Ecologia, Universidade Federal do Espírito, Vitória, Espírito Santo, Brazil" id="ABBRID0EMQAE" xlink:type="simple">CIUFES</abbrev> 2346-3 (1, 29.2), sandy rubble bottom at Praia do Lixo, Trindade Island, Brazil, <named-content xmlns:xlink="http://www.w3.org/1999/xlink" content-type="dwc:verbatimCoordinates" xlink:type="simple"><named-content content-type="geo-json" specific-use="{&#34;type&#34;:&#34;Point&#34;,&#34;coordinates&#34;:[-29.322222,-20.525000]}" id="NCID0EUQAE" xlink:type="simple">20°31'30"S, 29°19'20"W</named-content></named-content>, 20 m, 20 February 2012, T. Simon and L.B.C. Xavier.</p></tp:treatment-sec><tp:treatment-sec sec-type="diagnosis" id="SECID0EZQAE"><title>Diagnosis.</title><p>A species of <italic><tp:taxon-name><tp:taxon-name-part taxon-name-part-type="genus" reg="Opistognathus">Opistognathus</tp:taxon-name-part></tp:taxon-name></italic> with the following combination of characters: anterior nostril a short tube with simple cirrus on posterior rim; maxilla rigid, not produced as a thin flexible lamina posteriorly; supramaxilla absent; subopercle with a <!--PageBreak-->broad, fan-like flap; vomer with 1 tooth; buccal area surrounding esophageal opening pale; body with 45–52 oblique body scale rows in longitudinal series; vertebrae 10+18; spinous dorsal fin with black blotch, when present, between spines 2–5. Body with five poorly defined irregular bands and sides sometimes with diagonal rows of pale spots smaller than eye diameter; when present, black blotch in spinous dorsal fin between spines 2–5; buccal area surrounding esophageal opening pale. This species is also easily distinguished from congeners by divergence in the mitochondrial gene <abbrev xmlns:xlink="http://www.w3.org/1999/xlink" xlink:title="cytochrome c oxidase subunit-I" id="ABBRID0EIRAE" xlink:type="simple">COI</abbrev>, as specimens form a monophyletic group that differs from its closest relative (<italic><tp:taxon-name><tp:taxon-name-part taxon-name-part-type="genus" reg="Opistognathus">O.</tp:taxon-name-part><tp:taxon-name-part taxon-name-part-type="species" reg="maxillosus">maxillosus</tp:taxon-name-part></tp:taxon-name></italic>) by an average of 9% (654 bp analyzed).</p></tp:treatment-sec><tp:treatment-sec sec-type="description" id="SECID0EXRAE"><title>Description.</title><p>Morphometric data are given in Table <xref ref-type="table" rid="T3">3</xref> for the holotype and specimens indicated above by an asterisk; other comparative features are presented in Table <xref ref-type="table" rid="T1">1</xref>. Where counts differ, those of the holotype are given first, followed in parentheses by those of the paratypes. Dorsal fin XI, 15 (15–16). Anal fin III, 15 (14–15, usually 15). Pectoral-fin rays 20 (19–20). Vertebrae: 10+18, last pleural rib on vertebra 10, epineurals 13–15. Supraneurals absent. Caudal fin: procurrent rays 5+5 (4-6+4-5); segmented rays 8+8, middle 12 branched, total elements 26 (24–26); hypural 5 absent. Gill rakers (number not increasing with increase in SL in adults) 9+19 (8–11+17–20=25–31).</p><table-wrap id="T3" position="float" orientation="portrait"><label>Table 3.</label><caption><p>Morphometric data for holotype and six paratypes of <italic><tp:taxon-name><tp:taxon-name-part taxon-name-part-type="genus" reg="Opistognathus">Opistognathus</tp:taxon-name-part><tp:taxon-name-part taxon-name-part-type="species" reg="thionyi">thionyi</tp:taxon-name-part></tp:taxon-name></italic>.</p></caption><table id="TID0EFPCI" rules="all"><tbody><tr><th rowspan="1" colspan="1">Character</th><th rowspan="1" colspan="1">Holotype</th><th rowspan="1" colspan="1">Range</th><th rowspan="1" colspan="1">Mean</th><th rowspan="1" colspan="1">SD</th></tr><tr><td rowspan="1" colspan="1">Standard length (mm)</td><td rowspan="1" colspan="1">45.5</td><td rowspan="1" colspan="1">32.5–53.5</td><td rowspan="1" colspan="1">40.7</td><td rowspan="1" colspan="1">7.5</td></tr><tr><td rowspan="1" colspan="5">
                    <bold>Percentage of SL</bold>
                  </td></tr><tr><td rowspan="1" colspan="1">Head length</td><td rowspan="1" colspan="1">38.6</td><td rowspan="1" colspan="1">34.8–37.6</td><td rowspan="1" colspan="1">36.5</td><td rowspan="1" colspan="1">0.99</td></tr><tr><td rowspan="1" colspan="1">Postorbital head length</td><td rowspan="1" colspan="1">22.6</td><td rowspan="1" colspan="1">19.6–22.0</td><td rowspan="1" colspan="1">21.0</td><td rowspan="1" colspan="1">0.91</td></tr><tr><td rowspan="1" colspan="1">Jaw length</td><td rowspan="1" colspan="1">22.3</td><td rowspan="1" colspan="1">21.2–22.1</td><td rowspan="1" colspan="1">21.7</td><td rowspan="1" colspan="1">0.41</td></tr><tr><td rowspan="1" colspan="1">Postorbital jaw length</td><td rowspan="1" colspan="1">6.2</td><td rowspan="1" colspan="1">3.9–7.7</td><td rowspan="1" colspan="1">5.7</td><td rowspan="1" colspan="1">1.40</td></tr><tr><td rowspan="1" colspan="1">Orbit diameter</td><td rowspan="1" colspan="1">13.8</td><td rowspan="1" colspan="1">11.8–14.2</td><td rowspan="1" colspan="1">12.9</td><td rowspan="1" colspan="1">0.80</td></tr><tr><td rowspan="1" colspan="1">Pelvic-fin length</td><td rowspan="1" colspan="1">23.7</td><td rowspan="1" colspan="1">24.2–25.3</td><td rowspan="1" colspan="1">24.7</td><td rowspan="1" colspan="1">0.50</td></tr><tr><td rowspan="1" colspan="1">Caudal-fin length</td><td rowspan="1" colspan="1">24.8</td><td rowspan="1" colspan="1">23.4–26.4</td><td rowspan="1" colspan="1">24.7</td><td rowspan="1" colspan="1">1.10</td></tr><tr><td rowspan="1" colspan="1">Body depth</td><td rowspan="1" colspan="1">20.1</td><td rowspan="1" colspan="1">19.0–21.8</td><td rowspan="1" colspan="1">19.9</td><td rowspan="1" colspan="1">1.13</td></tr><tr><td rowspan="1" colspan="1">Caudal peduncle depth</td><td rowspan="1" colspan="1">10.0</td><td rowspan="1" colspan="1">9.3–10.6</td><td rowspan="1" colspan="1">10.1</td><td rowspan="1" colspan="1">0.53</td></tr><tr><td rowspan="1" colspan="1">Predorsal length</td><td rowspan="1" colspan="1">36.0</td><td rowspan="1" colspan="1">32.2–35.4</td><td rowspan="1" colspan="1">33.9</td><td rowspan="1" colspan="1">1.24</td></tr><tr><td rowspan="1" colspan="1">Preanal length</td><td rowspan="1" colspan="1">56.9</td><td rowspan="1" colspan="1">58.1–61.2</td><td rowspan="1" colspan="1">59.7</td><td rowspan="1" colspan="1">1.13</td></tr><tr><td rowspan="1" colspan="1">Dorsal-fin length</td><td rowspan="1" colspan="1">62.6</td><td rowspan="1" colspan="1">62.6–67.4</td><td rowspan="1" colspan="1">64.6</td><td rowspan="1" colspan="1">1.79</td></tr><tr><td rowspan="1" colspan="1">Anal-fin length</td><td rowspan="1" colspan="1">31.9</td><td rowspan="1" colspan="1">29.3–34.9</td><td rowspan="1" colspan="1">32.8</td><td rowspan="1" colspan="1">2.16</td></tr><tr><td rowspan="1" colspan="5">
                    <bold>Percentage of HL</bold>
                  </td></tr><tr><td rowspan="1" colspan="1">Postorbital head length</td><td rowspan="1" colspan="1">58.7</td><td rowspan="1" colspan="1">54.5–59.7</td><td rowspan="1" colspan="1">57.4</td><td rowspan="1" colspan="1">1.70</td></tr><tr><td rowspan="1" colspan="1">Jaw length</td><td rowspan="1" colspan="1">57.7</td><td rowspan="1" colspan="1">56.5–61.3</td><td rowspan="1" colspan="1">59.4</td><td rowspan="1" colspan="1">2.10</td></tr><tr><td rowspan="1" colspan="1">Postorbital jaw length</td><td rowspan="1" colspan="1">16.1</td><td rowspan="1" colspan="1">10.9–21.3</td><td rowspan="1" colspan="1">15.6</td><td rowspan="1" colspan="1">4.00</td></tr><tr><td rowspan="1" colspan="1">Orbit diameter</td><td rowspan="1" colspan="1">35.9</td><td rowspan="1" colspan="1">32.1–37.9</td><td rowspan="1" colspan="1">35.5</td><td rowspan="1" colspan="1">2.20</td></tr><tr><td rowspan="1" colspan="5">
                    <bold>Ratio</bold>
                  </td></tr><tr><td rowspan="1" colspan="1">POJaw length/orbit diameter</td><td rowspan="1" colspan="1">0.45</td><td rowspan="1" colspan="1">0.30–0.61</td><td rowspan="1" colspan="1">0.44</td><td rowspan="1" colspan="1">0.13</td></tr></tbody></table></table-wrap><p>Scales absent from head, nape, pectoral-fin base and breast; belly completely scaled, and sides fully scaled except for area above lateral line anteriorly. Body with 48 (45–52) oblique scale rows in longitudinal series. Lateral-line terminus below verticals between <!--PageBreak-->segmented dorsal-fin ray 3 (3–5). Anterior lateral-line pores relatively numerous and arranged in branched series along lateral-line tubes, all of which are embedded in skin. Mandibulo-preopercular pore positions all consisting of multiple pore series, except first two mandibular pore positions occupied by simple pores. Infraorbital pore positions consisting of multiple series that extend onto cheeks. Nape nearly to completely covered by sensory pores except for V-shaped naked area immediately in front of dorsal-fin origin (Figure <xref ref-type="fig" rid="F4">4A</xref>).</p><p>Anterior nostril positioned closer to posterior nostril than to dorsal margin of upper lip, and adults with a rounded cirrus that usually reaches anterior margin of orbit when depressed; height of cirrus 2.0–3.0 times maximum diameter of posterior nostril. Dorsal fin moderately low anteriorly, with posterior rays slightly longer; profile relatively uniform without noticeable change in fin height at junction of spinous and segmented rays. Dorsal-fin spines stiff and straight with pungent tips and in larger specimens the skin covered tips usually with pale, slightly swollen fleshy tabs. Segmented dorsal- and anal-fin rays all typically branched distally. Outermost segmented pelvic-fin ray not tightly bound to adjacent ray and interradial membrane strongly incised distally; tip of depressed pelvic fin in front of anal-fin origin. Upper margin of subopercle consisting of a broad, truncated flap (Figure <xref ref-type="fig" rid="F4">4A</xref>) and dorsalmost spine of opercle not noticeably elongate; posterior margin of preopercle distinct, with a well-developed groove dorsally. No papillae on inner surface of lips. Fifth cranial nerve passes over A1β section of adductor mandibulae muscle.</p><p>Upper jaw not sexually dimorphic, extending 0.45 (0.3–0.6) eye diameters behind orbit in specimens 32.5–53.5 mm SL; posterior end of maxilla rigid and truncate, without a thin flexible lamina; supramaxilla absent. Coronoid (ascending) process of articular slightly tilted backward and somewhat club-shaped with anterodorsal end bluntly pointed and posteroventral end bluntly rounded (Figure <xref ref-type="fig" rid="F5">5A</xref>). Premaxilla anteriorly with an outer row of stout teeth and an inner row of smaller, backward slanting teeth, some nearly horizontal; laterally teeth uniserial and becoming progressively smaller and more closely spaced. Dentary anteriorly with an outer row of stout teeth and an inner row of smaller, backward slanting teeth; laterally teeth uniserial and smaller but not progressively so. Vomer with 1 large tooth. Infraorbital bones tubular, with numerous openings for sensory canals; third infraorbital with a wide suborbital shelf. Postcleithra consisting of two well separated bones; dorsal postcleithrum an irregular elongate oval, narrowest ventrally, ventral postcleithrum rod-shaped with pointed ends.</p><p><bold>Color in life</bold> (Figures <xref ref-type="fig" rid="F1">1</xref>, <xref ref-type="fig" rid="F2">2</xref>). Body coloration chestnut brown to dark brown with five very irregular and poor defined dark bands that extend onto base of dorsal fin; head sometimes with pale speckles on posterior half; upper jaw with a wide white band near posterior end; eyes reddish brown sometimes with narrow pale radiating bands; lips with alternating dark and pale bands; branchiostegal membranes dark, especially in mature males; dorsal fin light yellow sometimes with diagonal rows of pale spots and a black blotch, when present, between spines 2–5; anal fin with small pale spots; pelvic fins dark; pectoral fins speckled and a large white spot on pectoral-fin base; caudal fin with pair of pale basicaudal spots and fin rays with prominent black speckles or narrow bands.</p><fig id="F1" position="float" orientation="portrait"><label>Figure 1.</label><caption><p><italic><tp:taxon-name><tp:taxon-name-part taxon-name-part-type="genus" reg="Opistognathus">Opistognathus</tp:taxon-name-part><tp:taxon-name-part taxon-name-part-type="species" reg="thionyi">thionyi</tp:taxon-name-part></tp:taxon-name></italic>, <abbrev xmlns:xlink="http://www.w3.org/1999/xlink" content-type="institution" xlink:title="Coleção Ictiológica, Departamento de Oceanografia e Ecologia, Universidade Federal do Espírito, Vitória, Espírito Santo, Brazil" id="ABBRID0EYTAE" xlink:type="simple">CIUFES</abbrev> 2054, 27.5 mm SL, Dogaressa Seamount, Vitória-Trindade Chain. Photograph by Raphael M. Macieira.</p></caption><graphic xmlns:xlink="http://www.w3.org/1999/xlink" xlink:href="zookeys-794-095-g001.jpg" position="float" orientation="portrait" xlink:type="simple" id="oo_239880.jpg"/></fig><fig id="F2" position="float" orientation="portrait"><label>Figure 2.</label><caption><p><italic><tp:taxon-name><tp:taxon-name-part taxon-name-part-type="genus" reg="Opistognathus">Opistognathus</tp:taxon-name-part><tp:taxon-name-part taxon-name-part-type="species" reg="thionyi">thionyi</tp:taxon-name-part></tp:taxon-name></italic>, <abbrev xmlns:xlink="http://www.w3.org/1999/xlink" content-type="institution" xlink:title="Núcleo em Ecologia e Desenvolvimento Socio-Ambiental (NUPEM), Universidade Federal do Rio de Janeiro (UFRJ), Macaé, Brazil" id="ABBRID0EVUAE" xlink:type="simple">NPM</abbrev> 5029, 38.4 mm SL, Enseada dos Portugueses, Trindade Island, Brazil. Photograph by Thiony Simon.</p></caption><graphic xmlns:xlink="http://www.w3.org/1999/xlink" xlink:href="zookeys-794-095-g002.jpg" position="float" orientation="portrait" xlink:type="simple" id="oo_239881.jpg"/></fig><!--PageBreak--><p><bold>Preserved color</bold> (Figure <xref ref-type="fig" rid="F3">3</xref>). As above except with white, brown, and black markings. Inner margin of maxilla posteriorly and adjacent membranes with dusky blotch. Buccal area surrounding esophageal opening pale.</p><fig id="F3" position="float" orientation="portrait"><label>Figure 3.</label><caption><p><italic><tp:taxon-name><tp:taxon-name-part taxon-name-part-type="genus" reg="Opistognathus">Opistognathus</tp:taxon-name-part><tp:taxon-name-part taxon-name-part-type="species" reg="thionyi">thionyi</tp:taxon-name-part></tp:taxon-name></italic>, <abbrev xmlns:xlink="http://www.w3.org/1999/xlink" content-type="institution" xlink:title="Coleção Ictiológica, Departamento de Oceanografia e Ecologia, Universidade Federal do Espírito, Vitória, Espírito Santo, Brazil" id="ABBRID0E2VAE" xlink:type="simple">CIUFES</abbrev> 2347, preserved holotype, 45.4 mm SL, male, Trindade Island, Brazil. Photograph by Zackary S. Randall.</p></caption><graphic xmlns:xlink="http://www.w3.org/1999/xlink" xlink:href="zookeys-794-095-g003.jpg" position="float" orientation="portrait" xlink:type="simple" id="oo_239882.jpg"/></fig></tp:treatment-sec><tp:treatment-sec sec-type="comparisons" id="SECID0EFWAE"><title>Comparisons.</title><p>The Caribbean allopatric <italic><tp:taxon-name><tp:taxon-name-part taxon-name-part-type="genus" reg="Opistognathus">Opistognathus</tp:taxon-name-part><tp:taxon-name-part taxon-name-part-type="species" reg="maxillosus">maxillosus</tp:taxon-name-part></tp:taxon-name></italic> Poey, 1860 shares with <italic><tp:taxon-name><tp:taxon-name-part taxon-name-part-type="genus" reg="Opistognathus">O.</tp:taxon-name-part><tp:taxon-name-part taxon-name-part-type="species" reg="thionyi">thionyi</tp:taxon-name-part></tp:taxon-name></italic> the same subopercle shape but in addition to having more longitudinal body scale rows (69–85 vs. 45–52), the dark spot in the dorsal fin is always between spines 6–9 (vs. when present between spines 2–5), and the buccal area immediately surrounding the esophageal opening very dark (vs. pale). An updated description of <italic><tp:taxon-name><tp:taxon-name-part taxon-name-part-type="genus" reg="Opistognathus">Opistognathus</tp:taxon-name-part><tp:taxon-name-part taxon-name-part-type="species" reg="maxillosus">maxillosus</tp:taxon-name-part></tp:taxon-name></italic> is given in <xref ref-type="bibr" rid="B51">Smith-Vaniz (1997)</xref>. The only other species of <italic><tp:taxon-name><tp:taxon-name-part taxon-name-part-type="genus" reg="Opistognathus">Opistognathus</tp:taxon-name-part></tp:taxon-name></italic> with a broad, fan-like subopercle are the eastern Pacific <italic><tp:taxon-name><tp:taxon-name-part taxon-name-part-type="genus" reg="Opistognathus">O.</tp:taxon-name-part><tp:taxon-name-part taxon-name-part-type="species" reg="galapagensis">galapagensis</tp:taxon-name-part></tp:taxon-name></italic> Allen &amp; Robertson, 1991 and <italic><tp:taxon-name><tp:taxon-name-part taxon-name-part-type="genus" reg="Opistognathus">O.</tp:taxon-name-part><tp:taxon-name-part taxon-name-part-type="species" reg="fossoris">fossoris</tp:taxon-name-part></tp:taxon-name></italic> Bussing &amp; Lavenberg, 2003. In addition to other characters discussed by <xref ref-type="bibr" rid="B6">Bussing and Lavenberg (2003)</xref>, both species differ from <italic><tp:taxon-name><tp:taxon-name-part taxon-name-part-type="genus" reg="Opistognathus">O.</tp:taxon-name-part><tp:taxon-name-part taxon-name-part-type="species" reg="thionyi">thionyi</tp:taxon-name-part></tp:taxon-name></italic> most notably in having the posterior end of maxilla ending as thin, flexible lamina (vs. end of maxilla rigid), more body longitudinal scale rows, 83–105 (vs. 45–52), most of nape immediately in front of dorsal-fin origin without cephalic pores <!--PageBreak-->(vs. almost completely covered with pores), and in having very different color patterns. Comparison of the six species of <italic><tp:taxon-name><tp:taxon-name-part taxon-name-part-type="genus" reg="Opistognathus">Opistognathus</tp:taxon-name-part></tp:taxon-name></italic> known from the Brazilian Province is given in Table <xref ref-type="table" rid="T1">1</xref>.</p><fig id="F4" position="float" orientation="portrait"><label>Figure 4.</label><caption><p>Cephalic sensory pores in selected species of <italic><tp:taxon-name><tp:taxon-name-part taxon-name-part-type="genus" reg="Opistognathus">Opistognathus</tp:taxon-name-part></tp:taxon-name></italic>. <bold>A</bold><italic><tp:taxon-name><tp:taxon-name-part taxon-name-part-type="genus" reg="Opistognathus">O.</tp:taxon-name-part><tp:taxon-name-part taxon-name-part-type="species" reg="thionyi">thionyi</tp:taxon-name-part></tp:taxon-name></italic>, 45.4 mm SL, holotype <bold>B</bold><italic><tp:taxon-name><tp:taxon-name-part taxon-name-part-type="genus" reg="Opistognathus">O.</tp:taxon-name-part><tp:taxon-name-part taxon-name-part-type="species" reg="vicinus">vicinus</tp:taxon-name-part></tp:taxon-name></italic>, <abbrev xmlns:xlink="http://www.w3.org/1999/xlink" content-type="institution" xlink:title="Núcleo em Ecologia e Desenvolvimento Socio-Ambiental (NUPEM), Universidade Federal do Rio de Janeiro (UFRJ), Macaé, Brazil" id="ABBRID0ES1AE" xlink:type="simple">NPM</abbrev> 5030, 47.4 mm SL, Brazil <bold>C</bold><italic><tp:taxon-name><tp:taxon-name-part taxon-name-part-type="genus" reg="Opistognathus">O.</tp:taxon-name-part><tp:taxon-name-part taxon-name-part-type="species" reg="lonchurus">lonchurus</tp:taxon-name-part></tp:taxon-name></italic>, <abbrev xmlns:xlink="http://www.w3.org/1999/xlink" content-type="institution" xlink:title="Coleção Ictiológica, Departamento de Oceanografia e Ecologia, Universidade Federal do Espírito, Vitória, Espírito Santo, Brazil" id="ABBRID0EE2AE" xlink:type="simple">CIUFES</abbrev> 1426, 75.3 mm SL, Brazil <bold>D</bold><tp:taxon-name><tp:taxon-name-part taxon-name-part-type="genus" reg="Opistognathus">O.</tp:taxon-name-part><tp:taxon-name-part taxon-name-part-type="uncertainty-rank">aff.</tp:taxon-name-part><tp:taxon-name-part taxon-name-part-type="species" reg="aurifrons">aurifrons</tp:taxon-name-part></tp:taxon-name>, <abbrev xmlns:xlink="http://www.w3.org/1999/xlink" content-type="institution" xlink:title="Coleção Ictiológica, Departamento de Oceanografia e Ecologia, Universidade Federal do Espírito, Vitória, Espírito Santo, Brazil" id="ABBRID0EY2AE" xlink:type="simple">CIUFES</abbrev> 1450, 57.0 mm SL, Brazil.</p></caption><graphic xmlns:xlink="http://www.w3.org/1999/xlink" xlink:href="zookeys-794-095-g004.jpg" position="float" orientation="portrait" xlink:type="simple" id="oo_239883.jpg"/></fig><fig id="F5" position="float" orientation="portrait"><label>Figure 5.</label><caption><p>Jaws and dentition (supramaxilla shaded) in selected species of <italic><tp:taxon-name><tp:taxon-name-part taxon-name-part-type="genus" reg="Opistognathus">Opistognathus</tp:taxon-name-part></tp:taxon-name></italic>. <bold>A</bold><italic><tp:taxon-name><tp:taxon-name-part taxon-name-part-type="genus" reg="Opistognathus">O.</tp:taxon-name-part><tp:taxon-name-part taxon-name-part-type="species" reg="thionyi">thionyi</tp:taxon-name-part></tp:taxon-name></italic>, <abbrev xmlns:xlink="http://www.w3.org/1999/xlink" content-type="institution" xlink:title="Coleção Ictiológica, Departamento de Oceanografia e Ecologia, Universidade Federal do Espírito, Vitória, Espírito Santo, Brazil" id="ABBRID0E53AE" xlink:type="simple">CIUFES</abbrev> 2393, 53.5 mm SL, Fernando de Noronha Archipelago, Brazil <bold>B</bold><italic><tp:taxon-name><tp:taxon-name-part taxon-name-part-type="genus" reg="Opistognathus">O.</tp:taxon-name-part><tp:taxon-name-part taxon-name-part-type="species" reg="vicinus">vicinus</tp:taxon-name-part></tp:taxon-name></italic>, <abbrev xmlns:xlink="http://www.w3.org/1999/xlink" content-type="institution" xlink:title="Núcleo em Ecologia e Desenvolvimento Socio-Ambiental (NUPEM), Universidade Federal do Rio de Janeiro (UFRJ), Macaé, Brazil" id="ABBRID0EQ4AE" xlink:type="simple">NPM</abbrev> 5030, 47.4 mm SL, Brazil <bold>C</bold><italic><tp:taxon-name><tp:taxon-name-part taxon-name-part-type="genus" reg="Opistognathus">O.</tp:taxon-name-part><tp:taxon-name-part taxon-name-part-type="species" reg="lonchurus">lonchurus</tp:taxon-name-part></tp:taxon-name></italic>, <named-content xmlns:xlink="http://www.w3.org/1999/xlink" content-type="dwc:institutional_code" xlink:type="simple">ANSP</named-content> 126637, 75.0 mm SL, Gulf of Mexico <bold>D</bold><tp:taxon-name><tp:taxon-name-part taxon-name-part-type="genus" reg="Opistognathus">O.</tp:taxon-name-part><tp:taxon-name-part taxon-name-part-type="uncertainty-rank">aff.</tp:taxon-name-part><tp:taxon-name-part taxon-name-part-type="species" reg="aurifrons">aurifrons</tp:taxon-name-part></tp:taxon-name>, <named-content xmlns:xlink="http://www.w3.org/1999/xlink" content-type="dwc:institutional_code" xlink:type="simple">ANSP</named-content> 188905, 63.8 mm SL, Brazil.</p></caption><graphic xmlns:xlink="http://www.w3.org/1999/xlink" xlink:href="zookeys-794-095-g005.jpg" position="float" orientation="portrait" xlink:type="simple" id="oo_239884.jpg"/></fig><!--PageBreak--></tp:treatment-sec><tp:treatment-sec sec-type="etymology" id="SECID0EB6AE"><title>Etymology.</title><p>The specific name honors our colleague and dear friend Thiony Simon (1985–2016), who passed away during preparation of this article. He collected most of the type material of the new species and dedicated his life to study and conservation of Brazilian reef ecosystems.</p></tp:treatment-sec><tp:treatment-sec sec-type="distribution" id="SECID0EG6AE"><title>Distribution, habitat, and natural history.</title><p><italic><tp:taxon-name><tp:taxon-name-part taxon-name-part-type="genus" reg="Opistognathus">Opistognathus</tp:taxon-name-part><tp:taxon-name-part taxon-name-part-type="species" reg="thionyi">thionyi</tp:taxon-name-part></tp:taxon-name></italic> is known only from three oceanic sites, Trindade Island, Dogaressa Seamount, and Fernando de Noronha Archipelago (Figure <xref ref-type="fig" rid="F6">6</xref>), and is an endemic species of the Brazilian Province (sensu <xref ref-type="bibr" rid="B5">Briggs and Bowen 2012</xref> and <xref ref-type="bibr" rid="B37">Pinheiro et al. 2018</xref>). This species is possibly broadly distributed along the coast on the outer shelf, an area that is virtually unsampled. It has been recorded from 10–65 m, and found solitarily, always in small constructed burrows on sandy rubble bottoms (Figure <xref ref-type="fig" rid="F7">7</xref>). It feeds on small benthic organisms that live near the bottom (<italic>e.g.</italic>, small shrimps).</p><fig id="F6" position="float" orientation="portrait"><label>Figure 6.</label><caption><p>Distributions of <italic><tp:taxon-name><tp:taxon-name-part taxon-name-part-type="genus" reg="Opistognathus">Opistognathus</tp:taxon-name-part></tp:taxon-name></italic> species in Brazilian Province; light shaded areas indicate continental shelf.</p></caption><graphic xmlns:xlink="http://www.w3.org/1999/xlink" xlink:href="zookeys-794-095-g006.jpg" position="float" orientation="portrait" xlink:type="simple" id="oo_239885.jpg"/></fig><fig id="F7" position="float" orientation="portrait"><label>Figure 7.</label><caption><p><italic><tp:taxon-name><tp:taxon-name-part taxon-name-part-type="genus" reg="Opistognathus">Opistognathus</tp:taxon-name-part><tp:taxon-name-part taxon-name-part-type="species" reg="thionyi">thionyi</tp:taxon-name-part></tp:taxon-name></italic>, in typical habitat, sandy rubble bottom in 13 m at Enseada dos Portugueses, Trindade Island, Brazil. Photograph by Thiony Simon.</p></caption><graphic xmlns:xlink="http://www.w3.org/1999/xlink" xlink:href="zookeys-794-095-g007.jpg" position="float" orientation="portrait" xlink:type="simple" id="oo_239886.jpg"/></fig></tp:treatment-sec><tp:treatment-sec sec-type="Conservation" id="SECID0EWBAG"><title>Conservation.</title><p>The conservation status of <italic><tp:taxon-name><tp:taxon-name-part taxon-name-part-type="genus" reg="Opistognathus">Opistognathus</tp:taxon-name-part><tp:taxon-name-part taxon-name-part-type="species" reg="thionyi">thionyi</tp:taxon-name-part></tp:taxon-name></italic> (cited as <italic><tp:taxon-name><tp:taxon-name-part taxon-name-part-type="genus" reg="Opistognathus">Opistognathus</tp:taxon-name-part><tp:taxon-name-part taxon-name-part-type="species" reg="maxillosus">maxillosus</tp:taxon-name-part></tp:taxon-name></italic> Poey, 1860 – unpublished data) has been assessed by the Ministério do Meio Ambiente/Instituto Chico Mendes de Conservação da Biodiversidade (MMA/ICMBio - Brazil) and listed as Least Concern. However, anthropogenic activities on oceanic marine ecosystems (i.e., seamount mining, fisheries, marine traffic, tourism, and human occupation of the islands), and the inadequate protection from these impacts currently provided by new Brazilian marine protected areas in the Vitória-Trindade Seamounts Chain (see <xref ref-type="bibr" rid="B4">Brasil 2018</xref>; <xref ref-type="bibr" rid="B17">Giglio et al. 2018</xref>; <xref ref-type="bibr" rid="B26">Magris and Pressey 2018</xref>), could threat the existence of Thiony’s jawfish in that part of its range in the near future.</p></tp:treatment-sec><tp:treatment-sec><!--Section generated to contain objects referenced in tp:taxon-treatment.--><table-wrap id="T1" position="float" orientation="portrait"><label>Table 1.</label><caption><p>Summary of selected characters in Brazilian species of <italic><tp:taxon-name><tp:taxon-name-part taxon-name-part-type="genus" reg="Opistognathus">Opistognathus</tp:taxon-name-part></tp:taxon-name></italic>. Exceptional values in parentheses.</p></caption><table id="TID0EB6AI" rules="all"><tbody><tr><th rowspan="1" colspan="1">Characters</th><th rowspan="1" colspan="1">
                <italic><tp:taxon-name>
                    <tp:taxon-name-part taxon-name-part-type="genus" reg="Opistognathus">O.</tp:taxon-name-part>
                    <tp:taxon-name-part taxon-name-part-type="species" reg="thionyi">thionyi</tp:taxon-name-part>
                  </tp:taxon-name></italic>
              </th><th rowspan="1" colspan="1">
                <italic><tp:taxon-name>
                    <tp:taxon-name-part taxon-name-part-type="genus" reg="Opistognathus">O.</tp:taxon-name-part>
                    <tp:taxon-name-part taxon-name-part-type="species" reg="vicinus">vicinus</tp:taxon-name-part>
                  </tp:taxon-name></italic>
              </th><th rowspan="1" colspan="1">
                <italic><tp:taxon-name>
                    <tp:taxon-name-part taxon-name-part-type="genus" reg="Opistognathus">O.</tp:taxon-name-part>
                    <tp:taxon-name-part taxon-name-part-type="species" reg="brasiliensis">brasiliensis</tp:taxon-name-part>
                  </tp:taxon-name></italic>
              </th><th rowspan="1" colspan="1">
                <italic><tp:taxon-name>
                    <tp:taxon-name-part taxon-name-part-type="genus" reg="Opistognathus">O.</tp:taxon-name-part>
                    <tp:taxon-name-part taxon-name-part-type="species" reg="cuvierii">cuvierii</tp:taxon-name-part>
                  </tp:taxon-name></italic>
              </th><th rowspan="1" colspan="1">
                <italic><tp:taxon-name>
                    <tp:taxon-name-part taxon-name-part-type="genus" reg="Opistognathus">O.</tp:taxon-name-part>
                    <tp:taxon-name-part taxon-name-part-type="species" reg="lonchurus">lonchurus</tp:taxon-name-part>
                  </tp:taxon-name><sup>1</sup></italic>
              </th><th rowspan="1" colspan="1">
                <italic><tp:taxon-name>
                    <tp:taxon-name-part taxon-name-part-type="genus" reg="Opistognathus">O.</tp:taxon-name-part>
                    <tp:taxon-name-part taxon-name-part-type="uncertainty-rank">aff.</tp:taxon-name-part>
                    <tp:taxon-name-part taxon-name-part-type="species" reg="aurifrons">aurifrons</tp:taxon-name-part>
                  </tp:taxon-name></italic>
              </th></tr><tr><td rowspan="1" colspan="1">Dorsal fin</td><td rowspan="1" colspan="1">XI, 16 (15)</td><td rowspan="1" colspan="1">XI, 14</td><td rowspan="1" colspan="1">XI, 16</td><td rowspan="1" colspan="1">XI, 16</td><td rowspan="1" colspan="1">XI, 12 (13)</td><td rowspan="1" colspan="1">XI, 14–15</td></tr><tr><td rowspan="1" colspan="1">Anal fin</td><td rowspan="1" colspan="1">III, 15 (14)</td><td rowspan="1" colspan="1">II–III, 13 (12)</td><td rowspan="1" colspan="1">III, 15–16</td><td rowspan="1" colspan="1">III, 16</td><td rowspan="1" colspan="1">III, 12 (13)</td><td rowspan="1" colspan="1">III, 14–15</td></tr><tr><td rowspan="1" colspan="1">Caudal vertebrae</td><td rowspan="1" colspan="1">18</td><td rowspan="1" colspan="1">17</td><td rowspan="1" colspan="1">18</td><td rowspan="1" colspan="1">19</td><td rowspan="1" colspan="1">16</td><td rowspan="1" colspan="1">17</td></tr><tr><td rowspan="1" colspan="1">Supraneurals</td><td rowspan="1" colspan="1">0</td><td rowspan="1" colspan="1">0</td><td rowspan="1" colspan="1">2</td><td rowspan="1" colspan="1">1–2</td><td rowspan="1" colspan="1">1</td><td rowspan="1" colspan="1">0</td></tr><tr><td rowspan="1" colspan="1">Body scale rows</td><td rowspan="1" colspan="1">45–52</td><td rowspan="1" colspan="1">43–47</td><td rowspan="1" colspan="1">59–75</td><td rowspan="1" colspan="1">60–72</td><td rowspan="1" colspan="1">63–76</td><td rowspan="1" colspan="1">66–76</td></tr><tr><td rowspan="1" colspan="1">LL terminus</td><td rowspan="1" colspan="1">3–5</td><td rowspan="1" colspan="1">1–3</td><td rowspan="1" colspan="1">3–4</td><td rowspan="1" colspan="1">2–3</td><td rowspan="1" colspan="1">2–4</td><td rowspan="1" colspan="1">6–9</td></tr><tr><td rowspan="1" colspan="1">Unbranched dorsal rays</td><td rowspan="1" colspan="1">0</td><td rowspan="1" colspan="1">0–1</td><td rowspan="1" colspan="1">1</td><td rowspan="1" colspan="1">1</td><td rowspan="1" colspan="1">5–8</td><td rowspan="1" colspan="1">6–11</td></tr><tr><td rowspan="1" colspan="1">Vomerine teeth</td><td rowspan="1" colspan="1">1</td><td rowspan="1" colspan="1">0</td><td rowspan="1" colspan="1">1–3</td><td rowspan="1" colspan="1">2</td><td rowspan="1" colspan="1">2–7</td><td rowspan="1" colspan="1">1–3</td></tr><tr><td rowspan="1" colspan="1">Nasal cirrus</td><td rowspan="1" colspan="1">yes</td><td rowspan="1" colspan="1">yes</td><td rowspan="1" colspan="1">yes</td><td rowspan="1" colspan="1">yes</td><td rowspan="1" colspan="1">no</td><td rowspan="1" colspan="1">no</td></tr><tr><td rowspan="1" colspan="1">Upper jaw fimbriate</td><td rowspan="1" colspan="1">no</td><td rowspan="1" colspan="1">no</td><td rowspan="1" colspan="1">yes</td><td rowspan="1" colspan="1">yes</td><td rowspan="1" colspan="1">no</td><td rowspan="1" colspan="1">no</td></tr><tr><td rowspan="1" colspan="1">Supramaxilla present</td><td rowspan="1" colspan="1">no</td><td rowspan="1" colspan="1">no</td><td rowspan="1" colspan="1">yes</td><td rowspan="1" colspan="1">yes</td><td rowspan="1" colspan="1">yes</td><td rowspan="1" colspan="1">yes</td></tr><tr><td rowspan="1" colspan="1">Subopercle flap wide</td><td rowspan="1" colspan="1">yes</td><td rowspan="1" colspan="1">no</td><td rowspan="1" colspan="1">no</td><td rowspan="1" colspan="1">no</td><td rowspan="1" colspan="1">no</td><td rowspan="1" colspan="1">no</td></tr><tr><td rowspan="1" colspan="1">Dorsal-fin spines stiff with fleshy tabs on tips<sup>2</sup></td><td rowspan="1" colspan="1">yes</td><td rowspan="1" colspan="1">yes</td><td rowspan="1" colspan="1">no</td><td rowspan="1" colspan="1">no</td><td rowspan="1" colspan="1">no</td><td rowspan="1" colspan="1">no</td></tr><tr><td rowspan="1" colspan="1">Buccal pigmentation</td><td rowspan="1" colspan="1">no</td><td rowspan="1" colspan="1">no</td><td rowspan="1" colspan="1">yes</td><td rowspan="1" colspan="1">yes</td><td rowspan="1" colspan="1">no</td><td rowspan="1" colspan="1">no</td></tr><tr><td rowspan="1" colspan="1">Caudal fin banded</td><td rowspan="1" colspan="1">yes</td><td rowspan="1" colspan="1">yes</td><td rowspan="1" colspan="1">no</td><td rowspan="1" colspan="1">yes</td><td rowspan="1" colspan="1">no</td><td rowspan="1" colspan="1">no</td></tr><tr><td rowspan="1" colspan="1">Spinous dorsal-fin with dark spot or ocellus</td><td rowspan="1" colspan="1">yes or no</td><td rowspan="1" colspan="1">yes</td><td rowspan="1" colspan="1">yes</td><td rowspan="1" colspan="1">yes</td><td rowspan="1" colspan="1">no</td><td rowspan="1" colspan="1">no</td></tr></tbody></table><table-wrap-foot><fn><p><sup>1</sup> Includes data from non-Brazilian specimens. <sup>2</sup> Fleshy spine tabs present only in adults.</p></fn></table-wrap-foot></table-wrap><table-wrap id="T2" position="float" orientation="portrait"><label>Table 2.</label><caption><p>Mean between-group p-distances. Shaded values on the diagonal are mean within-group p-distances for groups with more than one sequence. The number of base differences per site from averaging over all sequence pairs between groups are shown. The analysis involved 103 nucleotide sequences. Codon positions included 1st+2nd+3rd+noncoding. All positions containing gaps and missing data were eliminated. There are a total of 103 positions in the final dataset. Evolutionary analyses were conducted in MEGA7 [1]. Caribbean Clade 1 = Florida, Bahamas, Caribbean; Caribbean Clade 2 = Aruba and Curacao</p></caption><table id="TID0ENRBI" rules="all"><tbody><tr><th rowspan="1" colspan="1">Species</th><th rowspan="1" colspan="1">
                <italic><tp:taxon-name>
                    <tp:taxon-name-part taxon-name-part-type="genus" reg="Lonchopisthus">L.</tp:taxon-name-part>
                    <tp:taxon-name-part taxon-name-part-type="species" reg="micrognathus">micrognathus</tp:taxon-name-part>
                  </tp:taxon-name></italic>
              </th><th rowspan="1" colspan="1">
                <italic><tp:taxon-name>
                    <tp:taxon-name-part taxon-name-part-type="genus" reg="Opistognathus">O.</tp:taxon-name-part>
                    <tp:taxon-name-part taxon-name-part-type="species" reg="robinsi">robinsi</tp:taxon-name-part>
                  </tp:taxon-name></italic>
              </th><th rowspan="1" colspan="1">
                <italic><tp:taxon-name>
                    <tp:taxon-name-part taxon-name-part-type="genus" reg="Opistognathus">O.</tp:taxon-name-part>
                    <tp:taxon-name-part taxon-name-part-type="species" reg="macrognathus">macrognathus</tp:taxon-name-part>
                  </tp:taxon-name></italic>
              </th><th rowspan="1" colspan="1">
                <italic><tp:taxon-name>
                    <tp:taxon-name-part taxon-name-part-type="genus" reg="Opistognathus">O.</tp:taxon-name-part>
                    <tp:taxon-name-part taxon-name-part-type="species" reg="brasiliensis">brasiliensis</tp:taxon-name-part>
                  </tp:taxon-name></italic>
              </th><th rowspan="1" colspan="1">
                <italic><tp:taxon-name>
                    <tp:taxon-name-part taxon-name-part-type="genus" reg="Opistognathus">O.</tp:taxon-name-part>
                    <tp:taxon-name-part taxon-name-part-type="species" reg="thionyi">thionyi</tp:taxon-name-part>
                  </tp:taxon-name></italic>
              </th><th rowspan="1" colspan="1">
                <italic><tp:taxon-name>
                    <tp:taxon-name-part taxon-name-part-type="genus" reg="Opistognathus">O.</tp:taxon-name-part>
                    <tp:taxon-name-part taxon-name-part-type="species" reg="maxillosus">maxillosus</tp:taxon-name-part>
                  </tp:taxon-name></italic>
              </th><th rowspan="1" colspan="1">
                <italic><tp:taxon-name>
                    <tp:taxon-name-part taxon-name-part-type="genus" reg="Opistognathus">O.</tp:taxon-name-part>
                    <tp:taxon-name-part taxon-name-part-type="species" reg="whitehursti">whitehursti</tp:taxon-name-part>
                  </tp:taxon-name></italic>
              </th><th rowspan="1" colspan="1">
                <italic><tp:taxon-name>
                    <tp:taxon-name-part taxon-name-part-type="genus" reg="Opistognathus">O.</tp:taxon-name-part>
                    <tp:taxon-name-part taxon-name-part-type="species" reg="vicinus">vicinus</tp:taxon-name-part>
                  </tp:taxon-name></italic>
              </th><th rowspan="1" colspan="1">
                <italic><tp:taxon-name>
                    <tp:taxon-name-part taxon-name-part-type="genus" reg="Opistognathus">O.</tp:taxon-name-part>
                    <tp:taxon-name-part taxon-name-part-type="species" reg="lonchurus">lonchurus</tp:taxon-name-part>
                  </tp:taxon-name></italic>
              </th><th rowspan="1" colspan="1"><italic><tp:taxon-name><tp:taxon-name-part taxon-name-part-type="genus" reg="Opistognathus">O.</tp:taxon-name-part><tp:taxon-name-part taxon-name-part-type="species" reg="aurifrons">aurifrons</tp:taxon-name-part></tp:taxon-name></italic> – Caribbean Clade 1</th><th rowspan="1" colspan="1"><italic><tp:taxon-name><tp:taxon-name-part taxon-name-part-type="genus" reg="Opistognathus">O.</tp:taxon-name-part><tp:taxon-name-part taxon-name-part-type="species" reg="aurifrons">aurifrons</tp:taxon-name-part></tp:taxon-name></italic> – Caribbean Clade 2</th><th rowspan="1" colspan="1"><italic><tp:taxon-name><tp:taxon-name-part taxon-name-part-type="genus" reg="Opistognathus">O.</tp:taxon-name-part><tp:taxon-name-part taxon-name-part-type="species" reg="aurifrons">aurifrons</tp:taxon-name-part></tp:taxon-name></italic> – Fernando de Noronha</th><th rowspan="1" colspan="1"><italic><tp:taxon-name><tp:taxon-name-part taxon-name-part-type="genus" reg="Opistognathus">O.</tp:taxon-name-part><tp:taxon-name-part taxon-name-part-type="species" reg="aurifrons">aurifrons</tp:taxon-name-part></tp:taxon-name></italic> – Brazil mainland</th></tr><tr><td rowspan="1" colspan="1">
                <italic><tp:taxon-name>
                    <tp:taxon-name-part taxon-name-part-type="genus" reg="Lonchopisthus">Lonchopisthus</tp:taxon-name-part>
                    <tp:taxon-name-part taxon-name-part-type="species" reg="micrognathus">micrognathus</tp:taxon-name-part>
                  </tp:taxon-name></italic>
              </td><td rowspan="1" colspan="1" style="background-color: #d9d9d9;">n/a</td><td rowspan="1" colspan="1"/><td rowspan="1" colspan="1"/><td rowspan="1" colspan="1"/><td rowspan="1" colspan="1"/><td rowspan="1" colspan="1"/><td rowspan="1" colspan="1"/><td rowspan="1" colspan="1"/><td rowspan="1" colspan="1"/><td rowspan="1" colspan="1"/><td rowspan="1" colspan="1"/><td rowspan="1" colspan="1"/><td rowspan="1" colspan="1"/></tr><tr><td rowspan="1" colspan="1">
                <italic><tp:taxon-name>
                    <tp:taxon-name-part taxon-name-part-type="genus" reg="Opistognathus">Opistognathus</tp:taxon-name-part>
                    <tp:taxon-name-part taxon-name-part-type="species" reg="robinsi">robinsi</tp:taxon-name-part>
                  </tp:taxon-name></italic>
              </td><td rowspan="1" colspan="1">0.195</td><td rowspan="1" colspan="1" style="background-color: #d9d9d9;">n/a</td><td rowspan="1" colspan="1"/><td rowspan="1" colspan="1"/><td rowspan="1" colspan="1"/><td rowspan="1" colspan="1"/><td rowspan="1" colspan="1"/><td rowspan="1" colspan="1"/><td rowspan="1" colspan="1"/><td rowspan="1" colspan="1"/><td rowspan="1" colspan="1"/><td rowspan="1" colspan="1"/><td rowspan="1" colspan="1"/></tr><tr><td rowspan="1" colspan="1">
                <italic><tp:taxon-name>
                    <tp:taxon-name-part taxon-name-part-type="genus" reg="Opistognathus">Opistognathus</tp:taxon-name-part>
                    <tp:taxon-name-part taxon-name-part-type="species" reg="macrognathus">macrognathus</tp:taxon-name-part>
                  </tp:taxon-name></italic>
              </td><td rowspan="1" colspan="1">0.191</td><td rowspan="1" colspan="1">0.161</td><td rowspan="1" colspan="1" style="background-color: #d9d9d9;">0.003</td><td rowspan="1" colspan="1"/><td rowspan="1" colspan="1"/><td rowspan="1" colspan="1"/><td rowspan="1" colspan="1"/><td rowspan="1" colspan="1"/><td rowspan="1" colspan="1"/><td rowspan="1" colspan="1"/><td rowspan="1" colspan="1"/><td rowspan="1" colspan="1"/><td rowspan="1" colspan="1"/></tr><tr><td rowspan="1" colspan="1">
                <italic><tp:taxon-name>
                    <tp:taxon-name-part taxon-name-part-type="genus" reg="Opistognathus">Opistognathus</tp:taxon-name-part>
                    <tp:taxon-name-part taxon-name-part-type="species" reg="brasiliensis">brasiliensis</tp:taxon-name-part>
                  </tp:taxon-name></italic>
              </td><td rowspan="1" colspan="1">0.181</td><td rowspan="1" colspan="1">0.141</td><td rowspan="1" colspan="1">0.120</td><td rowspan="1" colspan="1" style="background-color: #d9d9d9;">n/a</td><td rowspan="1" colspan="1"/><td rowspan="1" colspan="1"/><td rowspan="1" colspan="1"/><td rowspan="1" colspan="1"/><td rowspan="1" colspan="1"/><td rowspan="1" colspan="1"/><td rowspan="1" colspan="1"/><td rowspan="1" colspan="1"/><td rowspan="1" colspan="1"/></tr><tr><td rowspan="1" colspan="1">
                <italic><tp:taxon-name>
                    <tp:taxon-name-part taxon-name-part-type="genus" reg="Opistognathus">Opistognathus</tp:taxon-name-part>
                    <tp:taxon-name-part taxon-name-part-type="species" reg="thionyi">thionyi</tp:taxon-name-part>
                  </tp:taxon-name></italic>
              </td><td rowspan="1" colspan="1">0.176</td><td rowspan="1" colspan="1">0.135</td><td rowspan="1" colspan="1">0.138</td><td rowspan="1" colspan="1">0.132</td><td rowspan="1" colspan="1" style="background-color: #d9d9d9;">0.002</td><td rowspan="1" colspan="1"/><td rowspan="1" colspan="1"/><td rowspan="1" colspan="1"/><td rowspan="1" colspan="1"/><td rowspan="1" colspan="1"/><td rowspan="1" colspan="1"/><td rowspan="1" colspan="1"/><td rowspan="1" colspan="1"/></tr><tr><td rowspan="1" colspan="1">
                <italic><tp:taxon-name>
                    <tp:taxon-name-part taxon-name-part-type="genus" reg="Opistognathus">Opistognathus</tp:taxon-name-part>
                    <tp:taxon-name-part taxon-name-part-type="species" reg="maxillosus">maxillosus</tp:taxon-name-part>
                  </tp:taxon-name></italic>
              </td><td rowspan="1" colspan="1">0.169</td><td rowspan="1" colspan="1">0.152</td><td rowspan="1" colspan="1">0.162</td><td rowspan="1" colspan="1">0.132</td><td rowspan="1" colspan="1">0.090</td><td rowspan="1" colspan="1" style="background-color: #d9d9d9;">0.009</td><td rowspan="1" colspan="1"/><td rowspan="1" colspan="1"/><td rowspan="1" colspan="1"/><td rowspan="1" colspan="1"/><td rowspan="1" colspan="1"/><td rowspan="1" colspan="1"/><td rowspan="1" colspan="1"/></tr><tr><td rowspan="1" colspan="1">
                <italic><tp:taxon-name>
                    <tp:taxon-name-part taxon-name-part-type="genus" reg="Opistognathus">Opistognathus</tp:taxon-name-part>
                    <tp:taxon-name-part taxon-name-part-type="species" reg="whitehursti">whitehursti</tp:taxon-name-part>
                  </tp:taxon-name></italic>
              </td><td rowspan="1" colspan="1">0.162</td><td rowspan="1" colspan="1">0.177</td><td rowspan="1" colspan="1">0.153</td><td rowspan="1" colspan="1">0.175</td><td rowspan="1" colspan="1">0.125</td><td rowspan="1" colspan="1">0.161</td><td rowspan="1" colspan="1" style="background-color: #d9d9d9;">0.003</td><td rowspan="1" colspan="1"/><td rowspan="1" colspan="1"/><td rowspan="1" colspan="1"/><td rowspan="1" colspan="1"/><td rowspan="1" colspan="1"/><td rowspan="1" colspan="1"/></tr><tr><td rowspan="1" colspan="1">
                <italic><tp:taxon-name>
                    <tp:taxon-name-part taxon-name-part-type="genus" reg="Opistognathus">Opistognathus</tp:taxon-name-part>
                    <tp:taxon-name-part taxon-name-part-type="species" reg="vicinus">vicinus</tp:taxon-name-part>
                  </tp:taxon-name></italic>
              </td><td rowspan="1" colspan="1">0.173</td><td rowspan="1" colspan="1">0.159</td><td rowspan="1" colspan="1">0.149</td><td rowspan="1" colspan="1">0.159</td><td rowspan="1" colspan="1">0.143</td><td rowspan="1" colspan="1">0.165</td><td rowspan="1" colspan="1">0.111</td><td rowspan="1" colspan="1" style="background-color: #d9d9d9;">0.000</td><td rowspan="1" colspan="1"/><td rowspan="1" colspan="1"/><td rowspan="1" colspan="1"/><td rowspan="1" colspan="1"/><td rowspan="1" colspan="1"/></tr><tr><td rowspan="1" colspan="1">
                <italic><tp:taxon-name>
                    <tp:taxon-name-part taxon-name-part-type="genus" reg="Opistognathus">Opistognathus</tp:taxon-name-part>
                    <tp:taxon-name-part taxon-name-part-type="species" reg="lonchurus">lonchurus</tp:taxon-name-part>
                  </tp:taxon-name></italic>
              </td><td rowspan="1" colspan="1">0.151</td><td rowspan="1" colspan="1">0.170</td><td rowspan="1" colspan="1">0.176</td><td rowspan="1" colspan="1">0.170</td><td rowspan="1" colspan="1">0.142</td><td rowspan="1" colspan="1">0.173</td><td rowspan="1" colspan="1">0.139</td><td rowspan="1" colspan="1">0.165</td><td rowspan="1" colspan="1" style="background-color: #d9d9d9;">n/a</td><td rowspan="1" colspan="1"/><td rowspan="1" colspan="1"/><td rowspan="1" colspan="1"/><td rowspan="1" colspan="1"/></tr><tr><td rowspan="1" colspan="1">
                <italic><tp:taxon-name>
                    <tp:taxon-name-part taxon-name-part-type="genus" reg="Opistognathus">Opistognathus</tp:taxon-name-part>
                    <tp:taxon-name-part taxon-name-part-type="species" reg="aurifrons">aurifrons</tp:taxon-name-part>
                  </tp:taxon-name></italic>
              </td><td rowspan="1" colspan="1">0.189</td><td rowspan="1" colspan="1">0.163</td><td rowspan="1" colspan="1">0.184</td><td rowspan="1" colspan="1">0.167</td><td rowspan="1" colspan="1">0.159</td><td rowspan="1" colspan="1">0.176</td><td rowspan="1" colspan="1">0.194</td><td rowspan="1" colspan="1">0.186</td><td rowspan="1" colspan="1">0.134</td><td rowspan="1" colspan="1" style="background-color: #d9d9d9;">0.002</td><td rowspan="1" colspan="1"/><td rowspan="1" colspan="1"/><td rowspan="1" colspan="1"/></tr><tr><td rowspan="1" colspan="14">(Caribbean Clade 2)</td></tr><tr><td rowspan="1" colspan="1">
                <italic><tp:taxon-name>
                    <tp:taxon-name-part taxon-name-part-type="genus" reg="Opistognathus">Opistognathus</tp:taxon-name-part>
                    <tp:taxon-name-part taxon-name-part-type="species" reg="aurifrons">aurifrons</tp:taxon-name-part>
                  </tp:taxon-name></italic>
              </td><td rowspan="1" colspan="1">0.181</td><td rowspan="1" colspan="1">0.171</td><td rowspan="1" colspan="1">0.186</td><td rowspan="1" colspan="1">0.178</td><td rowspan="1" colspan="1">0.160</td><td rowspan="1" colspan="1">0.180</td><td rowspan="1" colspan="1">0.184</td><td rowspan="1" colspan="1">0.193</td><td rowspan="1" colspan="1">0.128</td><td rowspan="1" colspan="1">0.032</td><td rowspan="1" colspan="1" style="background-color: #d9d9d9;">0.006</td><td rowspan="1" colspan="1"/><td rowspan="1" colspan="1"/></tr><tr><td rowspan="1" colspan="14">(Caribbean Clade 1)</td></tr><tr><td rowspan="1" colspan="1">
                <italic><tp:taxon-name>
                    <tp:taxon-name-part taxon-name-part-type="genus" reg="Opistognathus">Opistognathus</tp:taxon-name-part>
                    <tp:taxon-name-part taxon-name-part-type="species" reg="aurifrons">aurifrons</tp:taxon-name-part>
                  </tp:taxon-name></italic>
              </td><td rowspan="1" colspan="1">0.181</td><td rowspan="1" colspan="1">0.173</td><td rowspan="1" colspan="1">0.178</td><td rowspan="1" colspan="1">0.165</td><td rowspan="1" colspan="1">0.148</td><td rowspan="1" colspan="1">0.174</td><td rowspan="1" colspan="1">0.178</td><td rowspan="1" colspan="1">0.186</td><td rowspan="1" colspan="1">0.132</td><td rowspan="1" colspan="1">0.035</td><td rowspan="1" colspan="1">0.043</td><td rowspan="1" colspan="1" style="background-color: #d9d9d9;">0.000</td><td rowspan="1" colspan="1"/></tr><tr><td rowspan="1" colspan="14">(Fernando de Noronha)</td></tr><tr><td rowspan="1" colspan="1">
                <italic><tp:taxon-name>
                    <tp:taxon-name-part taxon-name-part-type="genus" reg="Opistognathus">Opistognathus</tp:taxon-name-part>
                    <tp:taxon-name-part taxon-name-part-type="species" reg="aurifrons">aurifrons</tp:taxon-name-part>
                  </tp:taxon-name></italic>
              </td><td rowspan="1" colspan="1">0.181</td><td rowspan="1" colspan="1">0.178</td><td rowspan="1" colspan="1">0.176</td><td rowspan="1" colspan="1">0.173</td><td rowspan="1" colspan="1">0.159</td><td rowspan="1" colspan="1">0.185</td><td rowspan="1" colspan="1">0.181</td><td rowspan="1" colspan="1">0.184</td><td rowspan="1" colspan="1">0.132</td><td rowspan="1" colspan="1">0.040</td><td rowspan="1" colspan="1">0.045</td><td rowspan="1" colspan="1">0.016</td><td rowspan="1" colspan="1">0.000</td></tr><tr><td rowspan="1" colspan="14">(Brazil mainland)</td></tr></tbody></table></table-wrap></tp:treatment-sec><ref-list><ref id="B49"><mixed-citation xmlns:xlink="http://www.w3.org/1999/xlink" xlink:type="simple"><person-group><name name-style="western"><surname>Simon</surname><given-names>T</given-names></name><name name-style="western"><surname>Macieira</surname><given-names>RM</given-names></name><name name-style="western"><surname>Joyeux</surname><given-names>J-C</given-names></name></person-group> (<year>2013a</year>) <article-title>The shore fishes of the Trindade-Martin Vaz insular complex: an update.</article-title><source>Journal of Fish Biology</source><volume>82</volume>: <fpage>2113</fpage>–<lpage>2127</lpage>.</mixed-citation></ref><ref id="B36"><mixed-citation xmlns:xlink="http://www.w3.org/1999/xlink" xlink:type="simple"><person-group><name name-style="western"><surname>Pinheiro</surname><given-names>HT</given-names></name><name name-style="western"><surname>Mazzei</surname><given-names>E</given-names></name><name name-style="western"><surname>Moura</surname><given-names>RL</given-names></name><name name-style="western"><surname>Amado-Filho</surname><given-names>GM</given-names></name><name name-style="western"><surname>Carvalho-Filho</surname><given-names>A</given-names></name><name name-style="western"><surname>Braga</surname><given-names>AC</given-names></name><name name-style="western"><surname>Costa</surname><given-names>PAS</given-names></name><name name-style="western"><surname>Ferreira</surname><given-names>BP</given-names></name><name name-style="western"><surname>Ferreira</surname><given-names>CEL</given-names></name><name name-style="western"><surname>Floeter</surname><given-names>SR</given-names></name><name name-style="western"><surname>Francini-Filho</surname><given-names>RB</given-names></name><name name-style="western"><surname>Gasparini</surname><given-names>JL</given-names></name><name name-style="western"><surname>Macieira</surname><given-names>RM</given-names></name><name name-style="western"><surname>Martins</surname><given-names>AS</given-names></name><name name-style="western"><surname>Olavo</surname><given-names>G</given-names></name><name name-style="western"><surname>Pimentel</surname><given-names>CR</given-names></name><name name-style="western"><surname>Rocha</surname><given-names>LA</given-names></name><name name-style="western"><surname>Sazima</surname><given-names>I</given-names></name><name name-style="western"><surname>Simon</surname><given-names>T</given-names></name><name name-style="western"><surname>Teixeira</surname><given-names>JB</given-names></name><name name-style="western"><surname>Xavier</surname><given-names>LB</given-names></name><name name-style="western"><surname>Joyeux</surname><given-names>J-C</given-names></name></person-group> (<year>2015</year>) Fish biodiversity of the Vitória-Trindade Seamount Chain, southwestern Atlantic: An updated database. PLoS ONE 10: e0118180</mixed-citation></ref><ref id="B37"><mixed-citation xmlns:xlink="http://www.w3.org/1999/xlink" xlink:type="simple"><person-group><name name-style="western"><surname>Pinheiro</surname><given-names>HT</given-names></name><name name-style="western"><surname>Rocha</surname><given-names>LA</given-names></name><name name-style="western"><surname>Macieira</surname><given-names>RM</given-names></name><name name-style="western"><surname>Carvalho-Filho</surname><given-names>A</given-names></name><name name-style="western"><surname>Anderson</surname><given-names>AB</given-names></name><name name-style="western"><surname>Bender</surname><given-names>MG</given-names></name><name name-style="western"><surname>Di Dario</surname><given-names>F</given-names></name><name name-style="western"><surname>Ferreira</surname><given-names>CEL</given-names></name><name name-style="western"><surname>Figueiredo-Filho</surname><given-names>J</given-names></name><name name-style="western"><surname>Francini-Filho</surname><given-names>R</given-names></name><name name-style="western"><surname>Gasparini</surname><given-names>JL</given-names></name><name name-style="western"><surname>Joyeux</surname><given-names>J-C</given-names></name><name name-style="western"><surname>Luiz</surname><given-names>OJ</given-names></name><name name-style="western"><surname>Mincarone</surname><given-names>MM</given-names></name><name name-style="western"><surname>Moura</surname><given-names>RL</given-names></name><name name-style="western"><surname>Nunes</surname><given-names>JdACC</given-names></name><name name-style="western"><surname>Quimbayo</surname><given-names>JP</given-names></name><name name-style="western"><surname>Rosa</surname><given-names>RS</given-names></name><name name-style="western"><surname>Sampaio</surname><given-names>CLS</given-names></name><name name-style="western"><surname>Sazima</surname><given-names>I</given-names></name><name name-style="western"><surname>Simon</surname><given-names>T</given-names></name><name name-style="western"><surname>Vila-Nova</surname><given-names>DA</given-names></name><name name-style="western"><surname>Floeter</surname><given-names>SR</given-names></name></person-group> (<year>2018</year>) <article-title>South-western Atlantic reef fishes: Zoogeographical patterns and ecological drivers reveal a secondary biodiversity centre in the Atlantic Ocean.</article-title><source>Diversity and Distributions:</source><volume>24</volume>: <fpage>951</fpage>–<lpage>965</lpage>. <ext-link xlink:type="simple" ext-link-type="doi" xlink:href="10.1111/ddi.12729">https://doi.org/10.1111/ddi.12729</ext-link></mixed-citation></ref><ref id="B51"><mixed-citation xmlns:xlink="http://www.w3.org/1999/xlink" xlink:type="simple"><person-group><name name-style="western"><surname>Smith-Vaniz</surname><given-names>WF</given-names></name></person-group> (<year>1997</year>) <article-title>Descriptions of five new species of jawfishes (<italic><tp:taxon-name><tp:taxon-name-part taxon-name-part-type="genus">Opistognathus</tp:taxon-name-part></tp:taxon-name></italic>: <tp:taxon-name><tp:taxon-name-part taxon-name-part-type="family">Opistognathidae</tp:taxon-name-part></tp:taxon-name>) from the western Atlantic Ocean.</article-title><source>Bulletin of Marine Science</source><volume>60</volume>(<issue>3</issue>): <fpage>1074</fpage>–<lpage>1128</lpage>.</mixed-citation></ref><ref id="B6"><mixed-citation xmlns:xlink="http://www.w3.org/1999/xlink" xlink:type="simple"><person-group><name name-style="western"><surname>Bussing</surname><given-names>WA</given-names></name><name name-style="western"><surname>Lavenberg</surname><given-names>RJ</given-names></name></person-group> (<year>2003</year>) <article-title>Four new species of eastern tropical Pacific jawfishes (<italic><tp:taxon-name><tp:taxon-name-part taxon-name-part-type="genus">Opistognathus</tp:taxon-name-part></tp:taxon-name></italic>: <tp:taxon-name><tp:taxon-name-part taxon-name-part-type="family">Opistognathidae</tp:taxon-name-part></tp:taxon-name>).</article-title><source>Revista de Biologia Tropical</source><volume>51</volume>(<issue>2</issue>): <fpage>529</fpage>–<lpage>550</lpage>.</mixed-citation></ref><ref id="B5"><mixed-citation xmlns:xlink="http://www.w3.org/1999/xlink" xlink:type="simple"><person-group><name name-style="western"><surname>Briggs</surname><given-names>JC</given-names></name><name name-style="western"><surname>Bowen</surname><given-names>BW</given-names></name></person-group> (<year>2012</year>) <article-title>A realignment of marine biogeographic providences with particular references to fish distributions.</article-title><source>Journal of Biography</source><volume>39</volume>: <fpage>12</fpage>–<lpage>30</lpage>.</mixed-citation></ref><ref id="B4"><mixed-citation xmlns:xlink="http://www.w3.org/1999/xlink" xlink:type="simple"><institution xlink:type="simple">Brasil</institution> (<year>2018</year>) Decreto N° 9.312, de 19 de março de 2018. DOU, Brasília, BR, 1–3.</mixed-citation></ref><ref id="B17"><mixed-citation xmlns:xlink="http://www.w3.org/1999/xlink" xlink:type="simple"><person-group><name name-style="western"><surname>Giglio</surname><given-names>VJ</given-names></name><name name-style="western"><surname>Pinheiro</surname><given-names>HT</given-names></name><name name-style="western"><surname>Bender</surname><given-names>MG</given-names></name><name name-style="western"><surname>Bonaldo</surname><given-names>RM</given-names></name><name name-style="western"><surname>Costa-Lotufo</surname><given-names>LV</given-names></name><name name-style="western"><surname>Ferreira</surname><given-names>CEL</given-names></name><name name-style="western"><surname>Floeter</surname><given-names>SR</given-names></name><name name-style="western"><surname>Freire</surname><given-names>A</given-names></name><name name-style="western"><surname>Gasparini</surname><given-names>JL</given-names></name><name name-style="western"><surname>Joyeux</surname><given-names>J-C</given-names></name><name name-style="western"><surname>Krajewski</surname><given-names>JP</given-names></name><name name-style="western"><surname>Lindner</surname><given-names>A</given-names></name><name name-style="western"><surname>Longo</surname><given-names>GO</given-names></name><name name-style="western"><surname>Lotufo</surname><given-names>TMC</given-names></name><name name-style="western"><surname>Loyola</surname><given-names>R</given-names></name><name name-style="western"><surname>Luiz</surname><given-names>OJ</given-names></name><name name-style="western"><surname>Macieira</surname><given-names>RM</given-names></name><name name-style="western"><surname>Magris</surname><given-names>RA</given-names></name><name name-style="western"><surname>Mello</surname><given-names>TJ</given-names></name><name name-style="western"><surname>Quimbayo</surname><given-names>JP</given-names></name><name name-style="western"><surname>Rocha</surname><given-names>LA</given-names></name><name name-style="western"><surname>Segal</surname><given-names>B</given-names></name><name name-style="western"><surname>Teixeira</surname><given-names>JB</given-names></name><name name-style="western"><surname>Vila-Nova</surname><given-names>DA</given-names></name><name name-style="western"><surname>Vilar</surname><given-names>CC</given-names></name><name name-style="western"><surname>Zilberberg</surname><given-names>C</given-names></name><name name-style="western"><surname>Francini-Filho</surname><given-names>RB</given-names></name></person-group> (<year>2018</year>) <article-title>Large and remote marine protected areas in the South Atlantic Ocean are flawed and raise concerns: Comments on Soares and Lucas (2018).</article-title><source>Marine Policy</source><volume>96</volume>: <fpage>13</fpage>–<lpage>17</lpage>. <ext-link xlink:type="simple" ext-link-type="doi" xlink:href="10.1016/j.marpol.2018.07.017">https://doi.org/10.1016/j.marpol.2018.07.017</ext-link></mixed-citation></ref><ref id="B26"><mixed-citation xmlns:xlink="http://www.w3.org/1999/xlink" xlink:type="simple"><person-group><name name-style="western"><surname>Magris</surname><given-names>RA</given-names></name><name name-style="western"><surname>Pressey</surname><given-names>RL</given-names></name></person-group> (<year>2018</year>) Marine protected areas; Just for show? Science 360: 723–724. <ext-link xlink:type="simple" ext-link-type="doi" xlink:href="10.1126/science.aat6215">https://doi.org/10.1126/science.aat6215</ext-link></mixed-citation></ref></ref-list></tp:taxon-treatment>
