# Supplementary material for: Review of Brazilian jawfishes of the genus Opistognathus with descriptions of two new species (Teleostei, Opistognathidae)
Source: Zookeys. 2018 Nov 1;(794):95–133. doi: 10.3897/zookeys.794.26789 (PMC6224365; doi:10.3897/zookeys.794.26789)
Supplement: XML Treatment for Opistognathus vicinus [file zookeys.794.26789-treatment2.xml]

<!DOCTYPE tp:taxon-treatment
  PUBLIC "-//TaxonX//DTD Taxonomic Treatment Publishing DTD v0 20100105//EN" "tax-treatment-NSO.dtd">
<tp:taxon-treatment xmlns:tp="http://www.plazi.org/taxpub"><tp:treatment-meta><kwd-group><label>Taxon classification</label><kwd><named-content xmlns:xlink="http://www.w3.org/1999/xlink" content-type="kingdom">Animalia</named-content></kwd><kwd><named-content xmlns:xlink="http://www.w3.org/1999/xlink" content-type="order">Perciformes</named-content></kwd><kwd><named-content xmlns:xlink="http://www.w3.org/1999/xlink" content-type="family">Opistognathidae</named-content></kwd></kwd-group><mixed-citation publication-type="journal"><person-group><name><surname>Smith-Vaniz</surname><given-names>William F.</given-names></name><name><surname>Tornabene</surname><given-names>Luke</given-names></name><name><surname>Macieira</surname><given-names>Raphael M.</given-names></name></person-group><article-title>Review of Brazilian jawfishes of the genus <italic><tp:taxon-name><tp:taxon-name-part taxon-name-part-type="genus" reg="Opistognathus">Opistognathus</tp:taxon-name-part></tp:taxon-name></italic> with descriptions of two new species (<tp:taxon-name><tp:taxon-name-part taxon-name-part-type="subclass">Teleostei</tp:taxon-name-part></tp:taxon-name>, <tp:taxon-name><tp:taxon-name-part taxon-name-part-type="family">Opistognathidae</tp:taxon-name-part></tp:taxon-name>)</article-title><source>Zookeys</source><day>1</day><month>11</month><year>2018</year><volume>2018</volume><issue>794</issue><fpage>95</fpage><lpage>133</lpage><pub-id pub-id-type="doi">10.3897/zookeys.794.26789</pub-id></mixed-citation></tp:treatment-meta><tp:nomenclature><tp:taxon-name>
            <tp:taxon-name-part taxon-name-part-type="genus" reg="Opistognathus">Opistognathus</tp:taxon-name-part>
            <tp:taxon-name-part taxon-name-part-type="species" reg="vicinus">vicinus</tp:taxon-name-part>
            <object-id xmlns:xlink="http://www.w3.org/1999/xlink" content-type="zoobank" xlink:type="simple">http://zoobank.org/42069A91-5C47-4651-B750-0689B05584E2</object-id>
          </tp:taxon-name><tp:taxon-status xmlns:xlink="http://www.w3.org/1999/xlink" xlink:type="simple">sp. n.</tp:taxon-status><xref ref-type="fig" rid="F4">Figures 4B</xref><xref ref-type="fig" rid="F5">, 5B</xref><xref ref-type="fig" rid="F8">, 8</xref><xref ref-type="fig" rid="F9">, 9</xref><xref ref-type="table" rid="T1">; Tables 1</xref><xref ref-type="table" rid="T2">, 2</xref><xref ref-type="table" rid="T4">, 4</xref><!--PageBreak--><!--PageBreak--><tp:nomenclature-citation-list><tp:nomenclature-citation><tp:taxon-name>
                <tp:taxon-name-part taxon-name-part-type="genus" reg="Opistognathus">Opistognathus</tp:taxon-name-part>
                <tp:taxon-name-part taxon-name-part-type="species" reg="whitehursti">whitehursti</tp:taxon-name-part>
              </tp:taxon-name><comment>(Longley, 1927): <xref ref-type="bibr" rid="B50">Simon et al. 2013b</xref> (listed).</comment></tp:nomenclature-citation></tp:nomenclature-citation-list></tp:nomenclature><tp:treatment-sec sec-type="Holotype" id="SECID0EXFAG"><title>Holotype.</title><p><abbrev xmlns:xlink="http://www.w3.org/1999/xlink" content-type="institution" xlink:title="Coleção Ictiológica, Departamento de Oceanografia e Ecologia, Universidade Federal do Espírito, Vitória, Espírito Santo, Brazil" id="ABBRID0E4FAG" xlink:type="simple">CIUFES</abbrev> 0796, 43.0 mm SL, male, Ilha Rasa de Dentro, Guarapari, Espírito Santo, <named-content xmlns:xlink="http://www.w3.org/1999/xlink" content-type="dwc:verbatimCoordinates" xlink:type="simple"><named-content content-type="geo-json" specific-use="{&#34;type&#34;:&#34;Point&#34;,&#34;coordinates&#34;:[-40.350000,-20.666667]}" id="NCID0EFGAG" xlink:type="simple">20°40'S, 40°21'W</named-content></named-content>, 15m, 11 March 2008, R. M. Macieira and T. Simon.</p></tp:treatment-sec><tp:treatment-sec sec-type="Paratypes" id="SECID0EKGAG"><title>Paratypes.</title><p>(12 specimens 17.0–47.4 mm SL) all from Brazil Province: <named-content xmlns:xlink="http://www.w3.org/1999/xlink" content-type="dwc:institutional_code" xlink:type="simple">UF</named-content> 239659 (2, 27.9–31.0), taken with the holotype; <abbrev xmlns:xlink="http://www.w3.org/1999/xlink" content-type="institution" xlink:title="Coleção Ictiológica, Departamento de Oceanografia e Ecologia, Universidade Federal do Espírito, Vitória, Espírito Santo, Brazil" id="ABBRID0EVGAG" xlink:type="simple">CIUFES</abbrev> 0868 (1, 38.3*), Ilha Rasa de Dentro, Guarapari, Espírito Santo, <named-content xmlns:xlink="http://www.w3.org/1999/xlink" content-type="dwc:verbatimCoordinates" xlink:type="simple"><named-content content-type="geo-json" specific-use="{&#34;type&#34;:&#34;Point&#34;,&#34;coordinates&#34;:[-40.350000,-20.666667]}" id="NCID0E4GAG" xlink:type="simple">20°40'S, 40°21'W</named-content></named-content>, 10 m, 29 January 2008, V.C. Brilhante; <named-content xmlns:xlink="http://www.w3.org/1999/xlink" content-type="dwc:institutional_code" xlink:type="simple">USNM</named-content> 440402 (1, 38.6*), Ilha das Garças, Vila Velha, Espírito Santo, <named-content xmlns:xlink="http://www.w3.org/1999/xlink" content-type="dwc:verbatimCoordinates" xlink:type="simple"><named-content content-type="geo-json" specific-use="{&#34;type&#34;:&#34;Point&#34;,&#34;coordinates&#34;:[-40.366667,-20.600000]}" id="NCID0EKHAG" xlink:type="simple">20°36'S, 40°22'W</named-content></named-content>, 30 March 2000, J.L. Gasparini; <named-content xmlns:xlink="http://www.w3.org/1999/xlink" content-type="dwc:institutional_code" xlink:type="simple">MZUSP</named-content> 123869 (1, 38.9), <named-content xmlns:xlink="http://www.w3.org/1999/xlink" content-type="dwc:institutional_code" xlink:type="simple">MNRJ</named-content> 51284 (1, 17.0), <named-content xmlns:xlink="http://www.w3.org/1999/xlink" content-type="dwc:institutional_code" xlink:type="simple">ZUEC</named-content> 16915 (1, 42.5*) and AMNH 267141 (2, 21.7–38.9*), Ilha Escalvada, Guarapari, Espírito Santo, <named-content xmlns:xlink="http://www.w3.org/1999/xlink" content-type="dwc:verbatimCoordinates" xlink:type="simple"><named-content content-type="geo-json" specific-use="{&#34;type&#34;:&#34;Point&#34;,&#34;coordinates&#34;:[-40.400000,-20.700000]}" id="NCID0EBIAG" xlink:type="simple">20°42'S, 40°24'W</named-content></named-content>, 21 m, 23 February 2010, R.M. Macieira, T. Simon and C.R. Pimentel; <abbrev xmlns:xlink="http://www.w3.org/1999/xlink" content-type="institution" xlink:title="Núcleo em Ecologia e Desenvolvimento Socio-Ambiental (NUPEM), Universidade Federal do Rio de Janeiro (UFRJ), Macaé, Brazil" id="ABBRID0EGIAG" xlink:type="simple">NPM</abbrev> 5030 (1, 47.4*), Ilha Rasa de Dentro, Guarapari, Espírito Santo, <named-content xmlns:xlink="http://www.w3.org/1999/xlink" content-type="dwc:verbatimCoordinates" xlink:type="simple"><named-content content-type="geo-json" specific-use="{&#34;type&#34;:&#34;Point&#34;,&#34;coordinates&#34;:[-40.350000,-20.666667]}" id="NCID0EOIAG" xlink:type="simple">20°40'S, 40°21'W</named-content></named-content>, 31 October 2005, R.M. Macieira and J.-C. Joyeux; <!--PageBreak--><!--PageBreak--><abbrev xmlns:xlink="http://www.w3.org/1999/xlink" content-type="institution" xlink:title="Coleção Ictiológica, Departamento de Oceanografia e Ecologia, Universidade Federal do Espírito, Vitória, Espírito Santo, Brazil" id="ABBRID0EVIAG" xlink:type="simple">CIUFES</abbrev> 0467 (1, 26.2), Ilhas Rasas, Guarapari, Espírito Santo, <named-content xmlns:xlink="http://www.w3.org/1999/xlink" content-type="dwc:verbatimCoordinates" xlink:type="simple"><named-content content-type="geo-json" specific-use="{&#34;type&#34;:&#34;Point&#34;,&#34;coordinates&#34;:[-40.350000,-20.666667]}" id="NCID0E4IAG" xlink:type="simple">20°40'S, 40°21'W</named-content></named-content>, 17 m, 5 December 2005, R.M. Macieira and J.-C. Joyeux; <abbrev xmlns:xlink="http://www.w3.org/1999/xlink" content-type="institution" xlink:title="Coleção Ictiológica, Departamento de Oceanografia e Ecologia, Universidade Federal do Espírito, Vitória, Espírito Santo, Brazil" id="ABBRID0ECJAG" xlink:type="simple">CIUFES</abbrev> 131797 (1, 36.0), Ilhas Rasas, Guarapari, Espírito Santo, <named-content xmlns:xlink="http://www.w3.org/1999/xlink" content-type="dwc:verbatimCoordinates" xlink:type="simple"><named-content content-type="geo-json" specific-use="{&#34;type&#34;:&#34;Point&#34;,&#34;coordinates&#34;:[-40.350000,-20.666667]}" id="NCID0EKJAG" xlink:type="simple">20°40'S, 40°21'W</named-content></named-content>, 14 August 1989, J.L. Gasparini.</p></tp:treatment-sec><tp:treatment-sec sec-type="diagnosis" id="SECID0EPJAG"><title>Diagnosis.</title><p>A species of <italic><tp:taxon-name><tp:taxon-name-part taxon-name-part-type="genus" reg="Opistognathus">Opistognathus</tp:taxon-name-part></tp:taxon-name></italic> with the following combination of characters: anterior nostril a short tube with simple cirrus on posterior rim; maxilla rigid, not produced as a thin flexible lamina posteriorly; supramaxilla absent; subopercle without a broad, fan-like flap; vomer without teeth; body with 43–47 oblique body scale rows in longitudinal series; vertebrae 10+17; sides with two rows of pale spots, each approximately diameter of eye. Body with six vertically irregular, evenly spaced bands, widest on mid-side, and two rows of six pale spots, each spot approximately diameter of eye; buccal area surrounding esophageal opening pale. This species is also easily distinguished from congeners by divergence in the mitochondrial gene <abbrev xmlns:xlink="http://www.w3.org/1999/xlink" xlink:title="cytochrome c oxidase subunit-I" id="ABBRID0E3JAG" xlink:type="simple">COI</abbrev>, as specimens form a monophyletic group that differs from its closest relative (<italic><tp:taxon-name><tp:taxon-name-part taxon-name-part-type="genus" reg="Opistognathus">O.</tp:taxon-name-part><tp:taxon-name-part taxon-name-part-type="species" reg="whitehursti">whitehursti</tp:taxon-name-part></tp:taxon-name></italic>) by an average of 11% (654 bp analyzed).</p></tp:treatment-sec><tp:treatment-sec sec-type="description" id="SECID0ELKAG"><title>Description.</title><p>Morphometric data are given in Table <xref ref-type="table" rid="T4">4</xref> for the holotype and specimens indicated above by an asterisk; other comparative features are presented in Table <xref ref-type="table" rid="T1">1</xref>. Where counts differ, those of the holotype are given first, followed in parentheses by those of the paratypes. Dorsal fin XI, 14. Anal fin II, 13 (II or III [anterior spine minute if III], 12–13, usually II, 13). Pectoral-fin rays 18 (17–18). Vertebrae: 10+17, last pleural rib on vertebra 10, epineurals 12–14. Supraneurals absent. Caudal fin: procurrent rays 4+4 (5–4+3–4); segmented rays 8+8, middle 12 branched, total elements 24 (23–25); hypural 5 absent. Gill rakers (number not increasing with increase in SL in adults) 7+16 (7–8+15–17=23–25).</p><table-wrap id="T4" position="float" orientation="portrait"><label>Table 4.</label><caption><p>Morphometric data for holotype and six paratypes of <italic><tp:taxon-name><tp:taxon-name-part taxon-name-part-type="genus" reg="Opistognathus">Opistognathus</tp:taxon-name-part><tp:taxon-name-part taxon-name-part-type="species" reg="vicinus">vicinus</tp:taxon-name-part></tp:taxon-name></italic>.</p></caption><table id="TID0ER6CI" rules="all"><tbody><tr><th rowspan="1" colspan="1">Character</th><th rowspan="1" colspan="1">Holotype</th><th rowspan="1" colspan="1">Range</th><th rowspan="1" colspan="1">Mean</th><th rowspan="1" colspan="1">SD</th></tr><tr><td rowspan="1" colspan="1">Standard length (mm)</td><td rowspan="1" colspan="1">43.0</td><td rowspan="1" colspan="1">36.0–47.4</td><td rowspan="1" colspan="1">40.3</td><td rowspan="1" colspan="1">4.06</td></tr><tr><td rowspan="1" colspan="5">
                    <bold>Percentage of SL</bold>
                  </td></tr><tr><td rowspan="1" colspan="1">Head length</td><td rowspan="1" colspan="1">37.1</td><td rowspan="1" colspan="1">34.1–37.5</td><td rowspan="1" colspan="1">35.7</td><td rowspan="1" colspan="1">1.11</td></tr><tr><td rowspan="1" colspan="1">Postorbital head length</td><td rowspan="1" colspan="1">24.0</td><td rowspan="1" colspan="1">21.2–24.2</td><td rowspan="1" colspan="1">22.8</td><td rowspan="1" colspan="1">1.23</td></tr><tr><td rowspan="1" colspan="1">Jaw length</td><td rowspan="1" colspan="1">20.5</td><td rowspan="1" colspan="1">17.2–21.2</td><td rowspan="1" colspan="1">19.9</td><td rowspan="1" colspan="1">1.57</td></tr><tr><td rowspan="1" colspan="1">Postorbital jaw length</td><td rowspan="1" colspan="1">7.8</td><td rowspan="1" colspan="1">6.3–8.9</td><td rowspan="1" colspan="1">7.7</td><td rowspan="1" colspan="1">0.88</td></tr><tr><td rowspan="1" colspan="1">Orbit diameter</td><td rowspan="1" colspan="1">10.2</td><td rowspan="1" colspan="1">10.1–11.3</td><td rowspan="1" colspan="1">10.9</td><td rowspan="1" colspan="1">0.57</td></tr><tr><td rowspan="1" colspan="1">Pelvic-fin length</td><td rowspan="1" colspan="1">23.4</td><td rowspan="1" colspan="1">23.1–25.6</td><td rowspan="1" colspan="1">24.6</td><td rowspan="1" colspan="1">1.04</td></tr><tr><td rowspan="1" colspan="1">Caudal-fin length</td><td rowspan="1" colspan="1">25.1</td><td rowspan="1" colspan="1">23.8–28.7</td><td rowspan="1" colspan="1">26.4</td><td rowspan="1" colspan="1">1.94</td></tr><tr><td rowspan="1" colspan="1">Body depth</td><td rowspan="1" colspan="1">22.5</td><td rowspan="1" colspan="1">19.5–22.2</td><td rowspan="1" colspan="1">20.9</td><td rowspan="1" colspan="1">0.94</td></tr><tr><td rowspan="1" colspan="1">Caudal peduncle depth</td><td rowspan="1" colspan="1">12.1</td><td rowspan="1" colspan="1">11.1–12.8</td><td rowspan="1" colspan="1">11.6</td><td rowspan="1" colspan="1">0.64</td></tr><tr><td rowspan="1" colspan="1">Predorsal length</td><td rowspan="1" colspan="1">34.8</td><td rowspan="1" colspan="1">31.3–36.6</td><td rowspan="1" colspan="1">34.3</td><td rowspan="1" colspan="1">1.80</td></tr><tr><td rowspan="1" colspan="1">Preanal length</td><td rowspan="1" colspan="1">53.8</td><td rowspan="1" colspan="1">55.6–58.8</td><td rowspan="1" colspan="1">57.4</td><td rowspan="1" colspan="1">1.16</td></tr><tr><td rowspan="1" colspan="1">Dorsal-fin length</td><td rowspan="1" colspan="1">71.0</td><td rowspan="1" colspan="1">60.9–68.1</td><td rowspan="1" colspan="1">64.5</td><td rowspan="1" colspan="1">2.35</td></tr><tr><td rowspan="1" colspan="1">Anal-fin length</td><td rowspan="1" colspan="1">36.4</td><td rowspan="1" colspan="1">31.1–36.5</td><td rowspan="1" colspan="1">34.5</td><td rowspan="1" colspan="1">1.94</td></tr><tr><td rowspan="1" colspan="5">
                    <bold>Percentage of HL</bold>
                  </td></tr><tr><td rowspan="1" colspan="1">Postorbital head length</td><td rowspan="1" colspan="1">64.9</td><td rowspan="1" colspan="1">59.6–67.5</td><td rowspan="1" colspan="1">64.0</td><td rowspan="1" colspan="1">3.27</td></tr><tr><td rowspan="1" colspan="1">Jaw length</td><td rowspan="1" colspan="1">55.3</td><td rowspan="1" colspan="1">48.6–59.9</td><td rowspan="1" colspan="1">55.9</td><td rowspan="1" colspan="1">5.08</td></tr><tr><td rowspan="1" colspan="1">Postorbital jaw length</td><td rowspan="1" colspan="1">21.0</td><td rowspan="1" colspan="1">16.8–26.0</td><td rowspan="1" colspan="1">21.6</td><td rowspan="1" colspan="1">3.08</td></tr><tr><td rowspan="1" colspan="1">Orbit diameter</td><td rowspan="1" colspan="1">27.6</td><td rowspan="1" colspan="1">27.0–32.0</td><td rowspan="1" colspan="1">21.6</td><td rowspan="1" colspan="1">3.08</td></tr><tr><td rowspan="1" colspan="5">
                    <bold>Ratio</bold>
                  </td></tr><tr><td rowspan="1" colspan="1">POJaw length/orbit diameter</td><td rowspan="1" colspan="1">0.76</td><td rowspan="1" colspan="1">0.62–0.88</td><td rowspan="1" colspan="1">0.71</td><td rowspan="1" colspan="1">0.09</td></tr></tbody></table></table-wrap><p>Scales absent from head, nape, pectoral-fin base and breast; belly completely scaled, and sides fully scaled except for area above lateral line anteriorly. Body with 46 (43–47) oblique scale rows in longitudinal series. Lateral-line terminus below verticals between segmented dorsal-fin ray 1 (2–3). Anterior lateral-line pores relatively numerous and arranged in branched series along lateral-line tubes, all of which are embedded in skin. Mandibulo-preopercular pore positions all consisting of multiple pore series, except first two mandibular pore positions occupied by simple pores. Infraorbital pore positions consisting of multiple series that extend onto cheeks. Nape nearly to completely covered by sensory pores except for V-shaped naked area immediately in front of dorsal-fin origin (Figure <xref ref-type="fig" rid="F4">4B</xref>).</p><p>Anterior nostril positioned closer to posterior nostril than to dorsal margin of upper lip, and adults with a slender cirrus that reaches anterior margin of orbit when depressed; height of cirrus 2.0 times maximum diameter of posterior nostril. Dorsal fin moderately low anteriorly, with posterior rays slightly longer; profile relatively uniform without noticeable change in fin height at junction of spinous and segmented rays. Dorsal-fin spines stiff and straight and in larger specimens the skin covered tips usually with pale, slightly swollen fleshy tabs. Segmented dorsal- and anal-fin rays all typically branched distally. Outermost segmented pelvic-fin ray not tightly bound to adjacent ray and interradial membrane strongly incised distally; tip of depressed pelvic fin in front of anal-fin origin. Upper margin of subopercle oval-shaped without a <!--PageBreak-->broad, truncated flap (Figure <xref ref-type="fig" rid="F4">4B</xref>) and dorsalmost spine of opercle moderately elongate; posterior margin of preopercle distinct, with a well-developed groove dorsally. No papillae on inner surface of lips. Fifth cranial nerve passes over A1β section of adductor mandibulae muscle.</p><p>Upper jaw not sexually dimorphic, extending 0.76 (0.62–0.88) eye diameters behind orbit in specimens 36.0–47.4 mm SL; posterior end of maxilla rigid and truncate, without a thin flexible lamina; supramaxilla absent. Premaxilla with a single row of teeth, largest anteriorly becoming smaller and more closely spaced posteriorly, except in mature males posteriormost three or four teeth stouter and more strongly hooked than adjacent teeth. Dentary anteriorly with two rows of teeth, innermost smaller and slanted backwards; laterally teeth uniserial and larger than anterior teeth, posterior teeth of males larger and more strongly hooked than others. Vomer without teeth. Infraorbital bones tubular, with numerous openings for sensory canals; third infraorbital with a wide suborbital shelf. Postcleithra closely attached; dorsal postcleithrum an irregular elongate oval, narrowest ventrally where it overlaps head of ventral postcleithrum; ventral postcleithrum club-shaped, broadest dorsally and with a pointed ventral end.</p><p><bold>Color in life</bold> (Figure <xref ref-type="fig" rid="F8">8</xref>). Background color of head and body brownish to reddish brown. Body with six vertically irregular and evenly spaced dark bands, widest on mid-side, that extend onto base of dorsal fin; two rows of six pale spots on sides, one along dorsal-fin base and the other along anal-fin base, each spot approximately diameter of eye; upper jaw with a wide dark band behind which is a white band at posterior end; the eyes are red; the lips with dark and pale bands; branchiostegal membranes dark; dorsal fin with dark stripe, widest anteriorly, along middle of fin, and a dark blue blotch between the second and fourth spine; pectoral fins are translucent; pelvic fins pale blue to dark or entirely pale; caudal fin with pair basicaudal spots bordered posteriorly by dark continuous band and remainder of fin vertical rows of dark spots or narrow bands.</p><fig id="F8" position="float" orientation="portrait"><label>Figure 8.</label><caption><p><italic><tp:taxon-name><tp:taxon-name-part taxon-name-part-type="genus" reg="Opistognathus">Opistognathus</tp:taxon-name-part><tp:taxon-name-part taxon-name-part-type="species" reg="vicinus">vicinus</tp:taxon-name-part></tp:taxon-name></italic>, <abbrev xmlns:xlink="http://www.w3.org/1999/xlink" content-type="institution" xlink:title="Coleção Ictiológica, Departamento de Oceanografia e Ecologia, Universidade Federal do Espírito, Vitória, Espírito Santo, Brazil" id="ABBRID0EDMAG" xlink:type="simple">CIUFES</abbrev> 0796, holotype, 43.0 mm SL, male, Ilha Rasa de Dentro, Guarapari, Espírito Santo, Brazil. Photograph by Raphael M. Macieira.</p></caption><graphic xmlns:xlink="http://www.w3.org/1999/xlink" xlink:href="zookeys-794-095-g008.jpg" position="float" orientation="portrait" xlink:type="simple" id="oo_239887.jpg"/></fig><p><bold>Preserved color</bold> (Figure <xref ref-type="fig" rid="F9">9</xref>). Body with dark bands and large pale spots as above; other makings various shades of brown. Inner margin of maxilla posteriorly and adjacent membranes with brownish blotch, best developed in males. Buccal area surrounding esophageal opening pale.</p><fig id="F9" position="float" orientation="portrait"><label>Figure 9.</label><caption><p><italic><tp:taxon-name><tp:taxon-name-part taxon-name-part-type="genus" reg="Opistognathus">Opistognathus</tp:taxon-name-part><tp:taxon-name-part taxon-name-part-type="species" reg="vicinus">vicinus</tp:taxon-name-part></tp:taxon-name></italic>, <abbrev xmlns:xlink="http://www.w3.org/1999/xlink" content-type="institution" xlink:title="Núcleo em Ecologia e Desenvolvimento Socio-Ambiental (NUPEM), Universidade Federal do Rio de Janeiro (UFRJ), Macaé, Brazil" id="ABBRID0EINAG" xlink:type="simple">NPM</abbrev> 5030, preserved paratype, 47.4 mm SL, Ilha Rasa, Guarapari, Espírito Santo, Brazil. Photograph by Zackary S. Randall.</p></caption><graphic xmlns:xlink="http://www.w3.org/1999/xlink" xlink:href="zookeys-794-095-g009.jpg" position="float" orientation="portrait" xlink:type="simple" id="oo_239888.jpg"/></fig><fig id="F10" position="float" orientation="portrait"><label>Figure 10.</label><caption><p><italic><tp:taxon-name><tp:taxon-name-part taxon-name-part-type="genus" reg="Opistognathus">Opistognathus</tp:taxon-name-part><tp:taxon-name-part taxon-name-part-type="species" reg="whitehursti">whitehursti</tp:taxon-name-part></tp:taxon-name></italic>, <named-content xmlns:xlink="http://www.w3.org/1999/xlink" content-type="dwc:institutional_code" xlink:type="simple">USNM</named-content> 396062, 22.0 mm SL, Saba Bank. Photograph by Jeffrey T. Williams.</p></caption><graphic xmlns:xlink="http://www.w3.org/1999/xlink" xlink:href="zookeys-794-095-g010.jpg" position="float" orientation="portrait" xlink:type="simple" id="oo_239889.jpg"/></fig><fig id="F11" position="float" orientation="portrait"><label>Figure 11.</label><caption><p><italic><tp:taxon-name><tp:taxon-name-part taxon-name-part-type="genus" reg="Opistognathus">Opistognathus</tp:taxon-name-part><tp:taxon-name-part taxon-name-part-type="species" reg="whitehursti">whitehursti</tp:taxon-name-part></tp:taxon-name></italic>, <named-content xmlns:xlink="http://www.w3.org/1999/xlink" content-type="dwc:institutional_code" xlink:type="simple">UF</named-content> 183105, 43.0 mm SL, St. Croix. Photograph by Howard L. Jelks.</p></caption><graphic xmlns:xlink="http://www.w3.org/1999/xlink" xlink:href="zookeys-794-095-g011.jpg" position="float" orientation="portrait" xlink:type="simple" id="oo_239890.jpg"/></fig></tp:treatment-sec><tp:treatment-sec sec-type="comparisons" id="SECID0EMPAG"><title>Comparisons.</title><p>Genetic differences (see discussion in “Phylogenetic relationships of western Atlantic <italic><tp:taxon-name><tp:taxon-name-part taxon-name-part-type="genus" reg="Opistognathus">Opistognathus</tp:taxon-name-part></tp:taxon-name></italic>”), suggested that <italic><tp:taxon-name><tp:taxon-name-part taxon-name-part-type="genus" reg="Opistognathus">Opistognathus</tp:taxon-name-part><tp:taxon-name-part taxon-name-part-type="species" reg="vicinus">vicinus</tp:taxon-name-part></tp:taxon-name></italic> and the Caribbean <italic><tp:taxon-name><tp:taxon-name-part taxon-name-part-type="genus" reg="Opistognathus">O.</tp:taxon-name-part><tp:taxon-name-part taxon-name-part-type="species" reg="whitehursti">whitehursti</tp:taxon-name-part></tp:taxon-name></italic> could be separate species despite their very similar appearance, including meristic values and sexually dimorphic premaxillary teeth (see <xref ref-type="bibr" rid="B51">Smith-Vaniz 1997</xref>: fig. 33). Initially we considered both species to be only “genovariants” sensu <xref ref-type="bibr" rid="B63">Victor (2015)</xref>. However, <italic><tp:taxon-name><tp:taxon-name-part taxon-name-part-type="genus" reg="Opistognathus">O.</tp:taxon-name-part><tp:taxon-name-part taxon-name-part-type="species" reg="vicinus">vicinus</tp:taxon-name-part></tp:taxon-name></italic> lacks the small supramaxilla (see <xref ref-type="bibr" rid="B51">Smith-Vaniz 1997</xref>: fig. 32a) present in <italic><tp:taxon-name><tp:taxon-name-part taxon-name-part-type="genus" reg="Opistognathus">O.</tp:taxon-name-part><tp:taxon-name-part taxon-name-part-type="species" reg="whitehursti">whitehursti</tp:taxon-name-part></tp:taxon-name></italic> and vomer without teeth (typically one or two teeth present in <italic><tp:taxon-name><tp:taxon-name-part taxon-name-part-type="genus" reg="Opistognathus">O.</tp:taxon-name-part><tp:taxon-name-part taxon-name-part-type="species" reg="whitehursti">whitehursti</tp:taxon-name-part></tp:taxon-name></italic>). The color pattern of juveniles of <italic><tp:taxon-name><tp:taxon-name-part taxon-name-part-type="genus" reg="Opistognathus">O.</tp:taxon-name-part><tp:taxon-name-part taxon-name-part-type="species" reg="whitehursti">whitehursti</tp:taxon-name-part></tp:taxon-name></italic> (Figure <xref ref-type="fig" rid="F10">10</xref>) is virtually identical to those of adult Brazilian fish. Unlike <italic><tp:taxon-name><tp:taxon-name-part taxon-name-part-type="genus" reg="Opistognathus">Opistognathus</tp:taxon-name-part><tp:taxon-name-part taxon-name-part-type="species" reg="vicinus">vicinus</tp:taxon-name-part></tp:taxon-name></italic>, adults of <italic><tp:taxon-name><tp:taxon-name-part taxon-name-part-type="genus" reg="Opistognathus">O.</tp:taxon-name-part><tp:taxon-name-part taxon-name-part-type="species" reg="whitehursti">whitehursti</tp:taxon-name-part></tp:taxon-name></italic> usually have more reduced body bands (Figure <xref ref-type="fig" rid="F11">11</xref>) and the spinous dorsal-fin spot is often absent. As noted by <xref ref-type="bibr" rid="B2">Böhlke and Chaplin (1968</xref>: 486) for Bahamas fish, “The spot on the spinous dorsal fin is … blue in color in young, frequently <!--PageBreak-->missing or poorly defined in adults.” Thus, the combined differences in <abbrev xmlns:xlink="http://www.w3.org/1999/xlink" xlink:title="cytochrome c oxidase subunit-I" id="ABBRID0ELTAG" xlink:type="simple">COI</abbrev>, adult coloration, and the lack of a supramaxilla and vomerine teeth support the recognition of <italic><tp:taxon-name><tp:taxon-name-part taxon-name-part-type="genus" reg="Opistognathus">O.</tp:taxon-name-part><tp:taxon-name-part taxon-name-part-type="species" reg="vicinus">vicinus</tp:taxon-name-part></tp:taxon-name></italic> as a distinct species. Comparison of the six species of <italic><tp:taxon-name><tp:taxon-name-part taxon-name-part-type="genus" reg="Opistognathus">Opistognathus</tp:taxon-name-part></tp:taxon-name></italic> known from the Brazilian Province is given in Table <xref ref-type="table" rid="T1">1</xref>.</p><!--PageBreak--></tp:treatment-sec><tp:treatment-sec sec-type="etymology" id="SECID0EGUAG"><title>Etymology.</title><p>From the Latin <italic><tp:taxon-name><tp:taxon-name-part taxon-name-part-type="genus" reg="Opistognathus"/><tp:taxon-name-part taxon-name-part-type="species" reg="vicinus">vicinus</tp:taxon-name-part></tp:taxon-name></italic> (near, neighboring), referring to the allopatric distribution and sister-species phylogenetic relationship of the new species and the Caribbean <italic><tp:taxon-name><tp:taxon-name-part taxon-name-part-type="genus" reg="Opistognathus">Opistognathus</tp:taxon-name-part><tp:taxon-name-part taxon-name-part-type="species" reg="whitehursti">whitehursti</tp:taxon-name-part></tp:taxon-name></italic>.</p></tp:treatment-sec><tp:treatment-sec sec-type="distribution" id="SECID0EBVAG"><title>Distribution and Habitat.</title><p>A Brazilian endemic (Figure <xref ref-type="fig" rid="F6">6</xref>), known from Ceará to Espírito Santo State but absent from oceanic islands. Common in coastal regions, in depths of 10–25 meters, associated with gravel-sand bottoms, near coral reefs and rocky areas. Feeds on small benthic organisms near the bottom (<italic>e.g.</italic>, small shrimps, crabs, and isopods).</p></tp:treatment-sec><tp:treatment-sec sec-type="Conservation" id="SECID0ENVAG"><title>Conservation.</title><p>The conservation status of this species [cited as <italic><tp:taxon-name><tp:taxon-name-part taxon-name-part-type="genus" reg="Opistognathus">Opistognathus</tp:taxon-name-part><tp:taxon-name-part taxon-name-part-type="species" reg="whitehursti">whitehursti</tp:taxon-name-part></tp:taxon-name></italic> (<xref ref-type="bibr" rid="B23">Longley 1927</xref>) – unpublished data] has been assessed by the Ministério do Meio Ambiente/Instituto Chico Mendes de Conservação da Biodiversidade (MMA/ICMBio - Brazil), and it was listed as Least Concern.</p></tp:treatment-sec><tp:treatment-sec><!--Section generated to contain objects referenced in tp:taxon-treatment.--><fig id="F4" position="float" orientation="portrait"><label>Figure 4.</label><caption><p>Cephalic sensory pores in selected species of <italic><tp:taxon-name><tp:taxon-name-part taxon-name-part-type="genus" reg="Opistognathus">Opistognathus</tp:taxon-name-part></tp:taxon-name></italic>. <bold>A</bold><italic><tp:taxon-name><tp:taxon-name-part taxon-name-part-type="genus" reg="Opistognathus">O.</tp:taxon-name-part><tp:taxon-name-part taxon-name-part-type="species" reg="thionyi">thionyi</tp:taxon-name-part></tp:taxon-name></italic>, 45.4 mm SL, holotype <bold>B</bold><italic><tp:taxon-name><tp:taxon-name-part taxon-name-part-type="genus" reg="Opistognathus">O.</tp:taxon-name-part><tp:taxon-name-part taxon-name-part-type="species" reg="vicinus">vicinus</tp:taxon-name-part></tp:taxon-name></italic>, <abbrev xmlns:xlink="http://www.w3.org/1999/xlink" content-type="institution" xlink:title="Núcleo em Ecologia e Desenvolvimento Socio-Ambiental (NUPEM), Universidade Federal do Rio de Janeiro (UFRJ), Macaé, Brazil" id="ABBRID0ES1AE" xlink:type="simple">NPM</abbrev> 5030, 47.4 mm SL, Brazil <bold>C</bold><italic><tp:taxon-name><tp:taxon-name-part taxon-name-part-type="genus" reg="Opistognathus">O.</tp:taxon-name-part><tp:taxon-name-part taxon-name-part-type="species" reg="lonchurus">lonchurus</tp:taxon-name-part></tp:taxon-name></italic>, <abbrev xmlns:xlink="http://www.w3.org/1999/xlink" content-type="institution" xlink:title="Coleção Ictiológica, Departamento de Oceanografia e Ecologia, Universidade Federal do Espírito, Vitória, Espírito Santo, Brazil" id="ABBRID0EE2AE" xlink:type="simple">CIUFES</abbrev> 1426, 75.3 mm SL, Brazil <bold>D</bold><tp:taxon-name><tp:taxon-name-part taxon-name-part-type="genus" reg="Opistognathus">O.</tp:taxon-name-part><tp:taxon-name-part taxon-name-part-type="uncertainty-rank">aff.</tp:taxon-name-part><tp:taxon-name-part taxon-name-part-type="species" reg="aurifrons">aurifrons</tp:taxon-name-part></tp:taxon-name>, <abbrev xmlns:xlink="http://www.w3.org/1999/xlink" content-type="institution" xlink:title="Coleção Ictiológica, Departamento de Oceanografia e Ecologia, Universidade Federal do Espírito, Vitória, Espírito Santo, Brazil" id="ABBRID0EY2AE" xlink:type="simple">CIUFES</abbrev> 1450, 57.0 mm SL, Brazil.</p></caption><graphic xmlns:xlink="http://www.w3.org/1999/xlink" xlink:href="zookeys-794-095-g004.jpg" position="float" orientation="portrait" xlink:type="simple" id="oo_239883.jpg"/></fig><fig id="F5" position="float" orientation="portrait"><label>Figure 5.</label><caption><p>Jaws and dentition (supramaxilla shaded) in selected species of <italic><tp:taxon-name><tp:taxon-name-part taxon-name-part-type="genus" reg="Opistognathus">Opistognathus</tp:taxon-name-part></tp:taxon-name></italic>. <bold>A</bold><italic><tp:taxon-name><tp:taxon-name-part taxon-name-part-type="genus" reg="Opistognathus">O.</tp:taxon-name-part><tp:taxon-name-part taxon-name-part-type="species" reg="thionyi">thionyi</tp:taxon-name-part></tp:taxon-name></italic>, <abbrev xmlns:xlink="http://www.w3.org/1999/xlink" content-type="institution" xlink:title="Coleção Ictiológica, Departamento de Oceanografia e Ecologia, Universidade Federal do Espírito, Vitória, Espírito Santo, Brazil" id="ABBRID0E53AE" xlink:type="simple">CIUFES</abbrev> 2393, 53.5 mm SL, Fernando de Noronha Archipelago, Brazil <bold>B</bold><italic><tp:taxon-name><tp:taxon-name-part taxon-name-part-type="genus" reg="Opistognathus">O.</tp:taxon-name-part><tp:taxon-name-part taxon-name-part-type="species" reg="vicinus">vicinus</tp:taxon-name-part></tp:taxon-name></italic>, <abbrev xmlns:xlink="http://www.w3.org/1999/xlink" content-type="institution" xlink:title="Núcleo em Ecologia e Desenvolvimento Socio-Ambiental (NUPEM), Universidade Federal do Rio de Janeiro (UFRJ), Macaé, Brazil" id="ABBRID0EQ4AE" xlink:type="simple">NPM</abbrev> 5030, 47.4 mm SL, Brazil <bold>C</bold><italic><tp:taxon-name><tp:taxon-name-part taxon-name-part-type="genus" reg="Opistognathus">O.</tp:taxon-name-part><tp:taxon-name-part taxon-name-part-type="species" reg="lonchurus">lonchurus</tp:taxon-name-part></tp:taxon-name></italic>, <named-content xmlns:xlink="http://www.w3.org/1999/xlink" content-type="dwc:institutional_code" xlink:type="simple">ANSP</named-content> 126637, 75.0 mm SL, Gulf of Mexico <bold>D</bold><tp:taxon-name><tp:taxon-name-part taxon-name-part-type="genus" reg="Opistognathus">O.</tp:taxon-name-part><tp:taxon-name-part taxon-name-part-type="uncertainty-rank">aff.</tp:taxon-name-part><tp:taxon-name-part taxon-name-part-type="species" reg="aurifrons">aurifrons</tp:taxon-name-part></tp:taxon-name>, <named-content xmlns:xlink="http://www.w3.org/1999/xlink" content-type="dwc:institutional_code" xlink:type="simple">ANSP</named-content> 188905, 63.8 mm SL, Brazil.</p></caption><graphic xmlns:xlink="http://www.w3.org/1999/xlink" xlink:href="zookeys-794-095-g005.jpg" position="float" orientation="portrait" xlink:type="simple" id="oo_239884.jpg"/></fig><table-wrap id="T1" position="float" orientation="portrait"><label>Table 1.</label><caption><p>Summary of selected characters in Brazilian species of <italic><tp:taxon-name><tp:taxon-name-part taxon-name-part-type="genus" reg="Opistognathus">Opistognathus</tp:taxon-name-part></tp:taxon-name></italic>. Exceptional values in parentheses.</p></caption><table id="TID0EB6AI" rules="all"><tbody><tr><th rowspan="1" colspan="1">Characters</th><th rowspan="1" colspan="1">
                <italic><tp:taxon-name>
                    <tp:taxon-name-part taxon-name-part-type="genus" reg="Opistognathus">O.</tp:taxon-name-part>
                    <tp:taxon-name-part taxon-name-part-type="species" reg="thionyi">thionyi</tp:taxon-name-part>
                  </tp:taxon-name></italic>
              </th><th rowspan="1" colspan="1">
                <italic><tp:taxon-name>
                    <tp:taxon-name-part taxon-name-part-type="genus" reg="Opistognathus">O.</tp:taxon-name-part>
                    <tp:taxon-name-part taxon-name-part-type="species" reg="vicinus">vicinus</tp:taxon-name-part>
                  </tp:taxon-name></italic>
              </th><th rowspan="1" colspan="1">
                <italic><tp:taxon-name>
                    <tp:taxon-name-part taxon-name-part-type="genus" reg="Opistognathus">O.</tp:taxon-name-part>
                    <tp:taxon-name-part taxon-name-part-type="species" reg="brasiliensis">brasiliensis</tp:taxon-name-part>
                  </tp:taxon-name></italic>
              </th><th rowspan="1" colspan="1">
                <italic><tp:taxon-name>
                    <tp:taxon-name-part taxon-name-part-type="genus" reg="Opistognathus">O.</tp:taxon-name-part>
                    <tp:taxon-name-part taxon-name-part-type="species" reg="cuvierii">cuvierii</tp:taxon-name-part>
                  </tp:taxon-name></italic>
              </th><th rowspan="1" colspan="1">
                <italic><tp:taxon-name>
                    <tp:taxon-name-part taxon-name-part-type="genus" reg="Opistognathus">O.</tp:taxon-name-part>
                    <tp:taxon-name-part taxon-name-part-type="species" reg="lonchurus">lonchurus</tp:taxon-name-part>
                  </tp:taxon-name><sup>1</sup></italic>
              </th><th rowspan="1" colspan="1">
                <italic><tp:taxon-name>
                    <tp:taxon-name-part taxon-name-part-type="genus" reg="Opistognathus">O.</tp:taxon-name-part>
                    <tp:taxon-name-part taxon-name-part-type="uncertainty-rank">aff.</tp:taxon-name-part>
                    <tp:taxon-name-part taxon-name-part-type="species" reg="aurifrons">aurifrons</tp:taxon-name-part>
                  </tp:taxon-name></italic>
              </th></tr><tr><td rowspan="1" colspan="1">Dorsal fin</td><td rowspan="1" colspan="1">XI, 16 (15)</td><td rowspan="1" colspan="1">XI, 14</td><td rowspan="1" colspan="1">XI, 16</td><td rowspan="1" colspan="1">XI, 16</td><td rowspan="1" colspan="1">XI, 12 (13)</td><td rowspan="1" colspan="1">XI, 14–15</td></tr><tr><td rowspan="1" colspan="1">Anal fin</td><td rowspan="1" colspan="1">III, 15 (14)</td><td rowspan="1" colspan="1">II–III, 13 (12)</td><td rowspan="1" colspan="1">III, 15–16</td><td rowspan="1" colspan="1">III, 16</td><td rowspan="1" colspan="1">III, 12 (13)</td><td rowspan="1" colspan="1">III, 14–15</td></tr><tr><td rowspan="1" colspan="1">Caudal vertebrae</td><td rowspan="1" colspan="1">18</td><td rowspan="1" colspan="1">17</td><td rowspan="1" colspan="1">18</td><td rowspan="1" colspan="1">19</td><td rowspan="1" colspan="1">16</td><td rowspan="1" colspan="1">17</td></tr><tr><td rowspan="1" colspan="1">Supraneurals</td><td rowspan="1" colspan="1">0</td><td rowspan="1" colspan="1">0</td><td rowspan="1" colspan="1">2</td><td rowspan="1" colspan="1">1–2</td><td rowspan="1" colspan="1">1</td><td rowspan="1" colspan="1">0</td></tr><tr><td rowspan="1" colspan="1">Body scale rows</td><td rowspan="1" colspan="1">45–52</td><td rowspan="1" colspan="1">43–47</td><td rowspan="1" colspan="1">59–75</td><td rowspan="1" colspan="1">60–72</td><td rowspan="1" colspan="1">63–76</td><td rowspan="1" colspan="1">66–76</td></tr><tr><td rowspan="1" colspan="1">LL terminus</td><td rowspan="1" colspan="1">3–5</td><td rowspan="1" colspan="1">1–3</td><td rowspan="1" colspan="1">3–4</td><td rowspan="1" colspan="1">2–3</td><td rowspan="1" colspan="1">2–4</td><td rowspan="1" colspan="1">6–9</td></tr><tr><td rowspan="1" colspan="1">Unbranched dorsal rays</td><td rowspan="1" colspan="1">0</td><td rowspan="1" colspan="1">0–1</td><td rowspan="1" colspan="1">1</td><td rowspan="1" colspan="1">1</td><td rowspan="1" colspan="1">5–8</td><td rowspan="1" colspan="1">6–11</td></tr><tr><td rowspan="1" colspan="1">Vomerine teeth</td><td rowspan="1" colspan="1">1</td><td rowspan="1" colspan="1">0</td><td rowspan="1" colspan="1">1–3</td><td rowspan="1" colspan="1">2</td><td rowspan="1" colspan="1">2–7</td><td rowspan="1" colspan="1">1–3</td></tr><tr><td rowspan="1" colspan="1">Nasal cirrus</td><td rowspan="1" colspan="1">yes</td><td rowspan="1" colspan="1">yes</td><td rowspan="1" colspan="1">yes</td><td rowspan="1" colspan="1">yes</td><td rowspan="1" colspan="1">no</td><td rowspan="1" colspan="1">no</td></tr><tr><td rowspan="1" colspan="1">Upper jaw fimbriate</td><td rowspan="1" colspan="1">no</td><td rowspan="1" colspan="1">no</td><td rowspan="1" colspan="1">yes</td><td rowspan="1" colspan="1">yes</td><td rowspan="1" colspan="1">no</td><td rowspan="1" colspan="1">no</td></tr><tr><td rowspan="1" colspan="1">Supramaxilla present</td><td rowspan="1" colspan="1">no</td><td rowspan="1" colspan="1">no</td><td rowspan="1" colspan="1">yes</td><td rowspan="1" colspan="1">yes</td><td rowspan="1" colspan="1">yes</td><td rowspan="1" colspan="1">yes</td></tr><tr><td rowspan="1" colspan="1">Subopercle flap wide</td><td rowspan="1" colspan="1">yes</td><td rowspan="1" colspan="1">no</td><td rowspan="1" colspan="1">no</td><td rowspan="1" colspan="1">no</td><td rowspan="1" colspan="1">no</td><td rowspan="1" colspan="1">no</td></tr><tr><td rowspan="1" colspan="1">Dorsal-fin spines stiff with fleshy tabs on tips<sup>2</sup></td><td rowspan="1" colspan="1">yes</td><td rowspan="1" colspan="1">yes</td><td rowspan="1" colspan="1">no</td><td rowspan="1" colspan="1">no</td><td rowspan="1" colspan="1">no</td><td rowspan="1" colspan="1">no</td></tr><tr><td rowspan="1" colspan="1">Buccal pigmentation</td><td rowspan="1" colspan="1">no</td><td rowspan="1" colspan="1">no</td><td rowspan="1" colspan="1">yes</td><td rowspan="1" colspan="1">yes</td><td rowspan="1" colspan="1">no</td><td rowspan="1" colspan="1">no</td></tr><tr><td rowspan="1" colspan="1">Caudal fin banded</td><td rowspan="1" colspan="1">yes</td><td rowspan="1" colspan="1">yes</td><td rowspan="1" colspan="1">no</td><td rowspan="1" colspan="1">yes</td><td rowspan="1" colspan="1">no</td><td rowspan="1" colspan="1">no</td></tr><tr><td rowspan="1" colspan="1">Spinous dorsal-fin with dark spot or ocellus</td><td rowspan="1" colspan="1">yes or no</td><td rowspan="1" colspan="1">yes</td><td rowspan="1" colspan="1">yes</td><td rowspan="1" colspan="1">yes</td><td rowspan="1" colspan="1">no</td><td rowspan="1" colspan="1">no</td></tr></tbody></table><table-wrap-foot><fn><p><sup>1</sup> Includes data from non-Brazilian specimens. <sup>2</sup> Fleshy spine tabs present only in adults.</p></fn></table-wrap-foot></table-wrap><table-wrap id="T2" position="float" orientation="portrait"><label>Table 2.</label><caption><p>Mean between-group p-distances. Shaded values on the diagonal are mean within-group p-distances for groups with more than one sequence. The number of base differences per site from averaging over all sequence pairs between groups are shown. The analysis involved 103 nucleotide sequences. Codon positions included 1st+2nd+3rd+noncoding. All positions containing gaps and missing data were eliminated. There are a total of 103 positions in the final dataset. Evolutionary analyses were conducted in MEGA7 [1]. Caribbean Clade 1 = Florida, Bahamas, Caribbean; Caribbean Clade 2 = Aruba and Curacao</p></caption><table id="TID0ENRBI" rules="all"><tbody><tr><th rowspan="1" colspan="1">Species</th><th rowspan="1" colspan="1">
                <italic><tp:taxon-name>
                    <tp:taxon-name-part taxon-name-part-type="genus" reg="Lonchopisthus">L.</tp:taxon-name-part>
                    <tp:taxon-name-part taxon-name-part-type="species" reg="micrognathus">micrognathus</tp:taxon-name-part>
                  </tp:taxon-name></italic>
              </th><th rowspan="1" colspan="1">
                <italic><tp:taxon-name>
                    <tp:taxon-name-part taxon-name-part-type="genus" reg="Opistognathus">O.</tp:taxon-name-part>
                    <tp:taxon-name-part taxon-name-part-type="species" reg="robinsi">robinsi</tp:taxon-name-part>
                  </tp:taxon-name></italic>
              </th><th rowspan="1" colspan="1">
                <italic><tp:taxon-name>
                    <tp:taxon-name-part taxon-name-part-type="genus" reg="Opistognathus">O.</tp:taxon-name-part>
                    <tp:taxon-name-part taxon-name-part-type="species" reg="macrognathus">macrognathus</tp:taxon-name-part>
                  </tp:taxon-name></italic>
              </th><th rowspan="1" colspan="1">
                <italic><tp:taxon-name>
                    <tp:taxon-name-part taxon-name-part-type="genus" reg="Opistognathus">O.</tp:taxon-name-part>
                    <tp:taxon-name-part taxon-name-part-type="species" reg="brasiliensis">brasiliensis</tp:taxon-name-part>
                  </tp:taxon-name></italic>
              </th><th rowspan="1" colspan="1">
                <italic><tp:taxon-name>
                    <tp:taxon-name-part taxon-name-part-type="genus" reg="Opistognathus">O.</tp:taxon-name-part>
                    <tp:taxon-name-part taxon-name-part-type="species" reg="thionyi">thionyi</tp:taxon-name-part>
                  </tp:taxon-name></italic>
              </th><th rowspan="1" colspan="1">
                <italic><tp:taxon-name>
                    <tp:taxon-name-part taxon-name-part-type="genus" reg="Opistognathus">O.</tp:taxon-name-part>
                    <tp:taxon-name-part taxon-name-part-type="species" reg="maxillosus">maxillosus</tp:taxon-name-part>
                  </tp:taxon-name></italic>
              </th><th rowspan="1" colspan="1">
                <italic><tp:taxon-name>
                    <tp:taxon-name-part taxon-name-part-type="genus" reg="Opistognathus">O.</tp:taxon-name-part>
                    <tp:taxon-name-part taxon-name-part-type="species" reg="whitehursti">whitehursti</tp:taxon-name-part>
                  </tp:taxon-name></italic>
              </th><th rowspan="1" colspan="1">
                <italic><tp:taxon-name>
                    <tp:taxon-name-part taxon-name-part-type="genus" reg="Opistognathus">O.</tp:taxon-name-part>
                    <tp:taxon-name-part taxon-name-part-type="species" reg="vicinus">vicinus</tp:taxon-name-part>
                  </tp:taxon-name></italic>
              </th><th rowspan="1" colspan="1">
                <italic><tp:taxon-name>
                    <tp:taxon-name-part taxon-name-part-type="genus" reg="Opistognathus">O.</tp:taxon-name-part>
                    <tp:taxon-name-part taxon-name-part-type="species" reg="lonchurus">lonchurus</tp:taxon-name-part>
                  </tp:taxon-name></italic>
              </th><th rowspan="1" colspan="1"><italic><tp:taxon-name><tp:taxon-name-part taxon-name-part-type="genus" reg="Opistognathus">O.</tp:taxon-name-part><tp:taxon-name-part taxon-name-part-type="species" reg="aurifrons">aurifrons</tp:taxon-name-part></tp:taxon-name></italic> – Caribbean Clade 1</th><th rowspan="1" colspan="1"><italic><tp:taxon-name><tp:taxon-name-part taxon-name-part-type="genus" reg="Opistognathus">O.</tp:taxon-name-part><tp:taxon-name-part taxon-name-part-type="species" reg="aurifrons">aurifrons</tp:taxon-name-part></tp:taxon-name></italic> – Caribbean Clade 2</th><th rowspan="1" colspan="1"><italic><tp:taxon-name><tp:taxon-name-part taxon-name-part-type="genus" reg="Opistognathus">O.</tp:taxon-name-part><tp:taxon-name-part taxon-name-part-type="species" reg="aurifrons">aurifrons</tp:taxon-name-part></tp:taxon-name></italic> – Fernando de Noronha</th><th rowspan="1" colspan="1"><italic><tp:taxon-name><tp:taxon-name-part taxon-name-part-type="genus" reg="Opistognathus">O.</tp:taxon-name-part><tp:taxon-name-part taxon-name-part-type="species" reg="aurifrons">aurifrons</tp:taxon-name-part></tp:taxon-name></italic> – Brazil mainland</th></tr><tr><td rowspan="1" colspan="1">
                <italic><tp:taxon-name>
                    <tp:taxon-name-part taxon-name-part-type="genus" reg="Lonchopisthus">Lonchopisthus</tp:taxon-name-part>
                    <tp:taxon-name-part taxon-name-part-type="species" reg="micrognathus">micrognathus</tp:taxon-name-part>
                  </tp:taxon-name></italic>
              </td><td rowspan="1" colspan="1" style="background-color: #d9d9d9;">n/a</td><td rowspan="1" colspan="1"/><td rowspan="1" colspan="1"/><td rowspan="1" colspan="1"/><td rowspan="1" colspan="1"/><td rowspan="1" colspan="1"/><td rowspan="1" colspan="1"/><td rowspan="1" colspan="1"/><td rowspan="1" colspan="1"/><td rowspan="1" colspan="1"/><td rowspan="1" colspan="1"/><td rowspan="1" colspan="1"/><td rowspan="1" colspan="1"/></tr><tr><td rowspan="1" colspan="1">
                <italic><tp:taxon-name>
                    <tp:taxon-name-part taxon-name-part-type="genus" reg="Opistognathus">Opistognathus</tp:taxon-name-part>
                    <tp:taxon-name-part taxon-name-part-type="species" reg="robinsi">robinsi</tp:taxon-name-part>
                  </tp:taxon-name></italic>
              </td><td rowspan="1" colspan="1">0.195</td><td rowspan="1" colspan="1" style="background-color: #d9d9d9;">n/a</td><td rowspan="1" colspan="1"/><td rowspan="1" colspan="1"/><td rowspan="1" colspan="1"/><td rowspan="1" colspan="1"/><td rowspan="1" colspan="1"/><td rowspan="1" colspan="1"/><td rowspan="1" colspan="1"/><td rowspan="1" colspan="1"/><td rowspan="1" colspan="1"/><td rowspan="1" colspan="1"/><td rowspan="1" colspan="1"/></tr><tr><td rowspan="1" colspan="1">
                <italic><tp:taxon-name>
                    <tp:taxon-name-part taxon-name-part-type="genus" reg="Opistognathus">Opistognathus</tp:taxon-name-part>
                    <tp:taxon-name-part taxon-name-part-type="species" reg="macrognathus">macrognathus</tp:taxon-name-part>
                  </tp:taxon-name></italic>
              </td><td rowspan="1" colspan="1">0.191</td><td rowspan="1" colspan="1">0.161</td><td rowspan="1" colspan="1" style="background-color: #d9d9d9;">0.003</td><td rowspan="1" colspan="1"/><td rowspan="1" colspan="1"/><td rowspan="1" colspan="1"/><td rowspan="1" colspan="1"/><td rowspan="1" colspan="1"/><td rowspan="1" colspan="1"/><td rowspan="1" colspan="1"/><td rowspan="1" colspan="1"/><td rowspan="1" colspan="1"/><td rowspan="1" colspan="1"/></tr><tr><td rowspan="1" colspan="1">
                <italic><tp:taxon-name>
                    <tp:taxon-name-part taxon-name-part-type="genus" reg="Opistognathus">Opistognathus</tp:taxon-name-part>
                    <tp:taxon-name-part taxon-name-part-type="species" reg="brasiliensis">brasiliensis</tp:taxon-name-part>
                  </tp:taxon-name></italic>
              </td><td rowspan="1" colspan="1">0.181</td><td rowspan="1" colspan="1">0.141</td><td rowspan="1" colspan="1">0.120</td><td rowspan="1" colspan="1" style="background-color: #d9d9d9;">n/a</td><td rowspan="1" colspan="1"/><td rowspan="1" colspan="1"/><td rowspan="1" colspan="1"/><td rowspan="1" colspan="1"/><td rowspan="1" colspan="1"/><td rowspan="1" colspan="1"/><td rowspan="1" colspan="1"/><td rowspan="1" colspan="1"/><td rowspan="1" colspan="1"/></tr><tr><td rowspan="1" colspan="1">
                <italic><tp:taxon-name>
                    <tp:taxon-name-part taxon-name-part-type="genus" reg="Opistognathus">Opistognathus</tp:taxon-name-part>
                    <tp:taxon-name-part taxon-name-part-type="species" reg="thionyi">thionyi</tp:taxon-name-part>
                  </tp:taxon-name></italic>
              </td><td rowspan="1" colspan="1">0.176</td><td rowspan="1" colspan="1">0.135</td><td rowspan="1" colspan="1">0.138</td><td rowspan="1" colspan="1">0.132</td><td rowspan="1" colspan="1" style="background-color: #d9d9d9;">0.002</td><td rowspan="1" colspan="1"/><td rowspan="1" colspan="1"/><td rowspan="1" colspan="1"/><td rowspan="1" colspan="1"/><td rowspan="1" colspan="1"/><td rowspan="1" colspan="1"/><td rowspan="1" colspan="1"/><td rowspan="1" colspan="1"/></tr><tr><td rowspan="1" colspan="1">
                <italic><tp:taxon-name>
                    <tp:taxon-name-part taxon-name-part-type="genus" reg="Opistognathus">Opistognathus</tp:taxon-name-part>
                    <tp:taxon-name-part taxon-name-part-type="species" reg="maxillosus">maxillosus</tp:taxon-name-part>
                  </tp:taxon-name></italic>
              </td><td rowspan="1" colspan="1">0.169</td><td rowspan="1" colspan="1">0.152</td><td rowspan="1" colspan="1">0.162</td><td rowspan="1" colspan="1">0.132</td><td rowspan="1" colspan="1">0.090</td><td rowspan="1" colspan="1" style="background-color: #d9d9d9;">0.009</td><td rowspan="1" colspan="1"/><td rowspan="1" colspan="1"/><td rowspan="1" colspan="1"/><td rowspan="1" colspan="1"/><td rowspan="1" colspan="1"/><td rowspan="1" colspan="1"/><td rowspan="1" colspan="1"/></tr><tr><td rowspan="1" colspan="1">
                <italic><tp:taxon-name>
                    <tp:taxon-name-part taxon-name-part-type="genus" reg="Opistognathus">Opistognathus</tp:taxon-name-part>
                    <tp:taxon-name-part taxon-name-part-type="species" reg="whitehursti">whitehursti</tp:taxon-name-part>
                  </tp:taxon-name></italic>
              </td><td rowspan="1" colspan="1">0.162</td><td rowspan="1" colspan="1">0.177</td><td rowspan="1" colspan="1">0.153</td><td rowspan="1" colspan="1">0.175</td><td rowspan="1" colspan="1">0.125</td><td rowspan="1" colspan="1">0.161</td><td rowspan="1" colspan="1" style="background-color: #d9d9d9;">0.003</td><td rowspan="1" colspan="1"/><td rowspan="1" colspan="1"/><td rowspan="1" colspan="1"/><td rowspan="1" colspan="1"/><td rowspan="1" colspan="1"/><td rowspan="1" colspan="1"/></tr><tr><td rowspan="1" colspan="1">
                <italic><tp:taxon-name>
                    <tp:taxon-name-part taxon-name-part-type="genus" reg="Opistognathus">Opistognathus</tp:taxon-name-part>
                    <tp:taxon-name-part taxon-name-part-type="species" reg="vicinus">vicinus</tp:taxon-name-part>
                  </tp:taxon-name></italic>
              </td><td rowspan="1" colspan="1">0.173</td><td rowspan="1" colspan="1">0.159</td><td rowspan="1" colspan="1">0.149</td><td rowspan="1" colspan="1">0.159</td><td rowspan="1" colspan="1">0.143</td><td rowspan="1" colspan="1">0.165</td><td rowspan="1" colspan="1">0.111</td><td rowspan="1" colspan="1" style="background-color: #d9d9d9;">0.000</td><td rowspan="1" colspan="1"/><td rowspan="1" colspan="1"/><td rowspan="1" colspan="1"/><td rowspan="1" colspan="1"/><td rowspan="1" colspan="1"/></tr><tr><td rowspan="1" colspan="1">
                <italic><tp:taxon-name>
                    <tp:taxon-name-part taxon-name-part-type="genus" reg="Opistognathus">Opistognathus</tp:taxon-name-part>
                    <tp:taxon-name-part taxon-name-part-type="species" reg="lonchurus">lonchurus</tp:taxon-name-part>
                  </tp:taxon-name></italic>
              </td><td rowspan="1" colspan="1">0.151</td><td rowspan="1" colspan="1">0.170</td><td rowspan="1" colspan="1">0.176</td><td rowspan="1" colspan="1">0.170</td><td rowspan="1" colspan="1">0.142</td><td rowspan="1" colspan="1">0.173</td><td rowspan="1" colspan="1">0.139</td><td rowspan="1" colspan="1">0.165</td><td rowspan="1" colspan="1" style="background-color: #d9d9d9;">n/a</td><td rowspan="1" colspan="1"/><td rowspan="1" colspan="1"/><td rowspan="1" colspan="1"/><td rowspan="1" colspan="1"/></tr><tr><td rowspan="1" colspan="1">
                <italic><tp:taxon-name>
                    <tp:taxon-name-part taxon-name-part-type="genus" reg="Opistognathus">Opistognathus</tp:taxon-name-part>
                    <tp:taxon-name-part taxon-name-part-type="species" reg="aurifrons">aurifrons</tp:taxon-name-part>
                  </tp:taxon-name></italic>
              </td><td rowspan="1" colspan="1">0.189</td><td rowspan="1" colspan="1">0.163</td><td rowspan="1" colspan="1">0.184</td><td rowspan="1" colspan="1">0.167</td><td rowspan="1" colspan="1">0.159</td><td rowspan="1" colspan="1">0.176</td><td rowspan="1" colspan="1">0.194</td><td rowspan="1" colspan="1">0.186</td><td rowspan="1" colspan="1">0.134</td><td rowspan="1" colspan="1" style="background-color: #d9d9d9;">0.002</td><td rowspan="1" colspan="1"/><td rowspan="1" colspan="1"/><td rowspan="1" colspan="1"/></tr><tr><td rowspan="1" colspan="14">(Caribbean Clade 2)</td></tr><tr><td rowspan="1" colspan="1">
                <italic><tp:taxon-name>
                    <tp:taxon-name-part taxon-name-part-type="genus" reg="Opistognathus">Opistognathus</tp:taxon-name-part>
                    <tp:taxon-name-part taxon-name-part-type="species" reg="aurifrons">aurifrons</tp:taxon-name-part>
                  </tp:taxon-name></italic>
              </td><td rowspan="1" colspan="1">0.181</td><td rowspan="1" colspan="1">0.171</td><td rowspan="1" colspan="1">0.186</td><td rowspan="1" colspan="1">0.178</td><td rowspan="1" colspan="1">0.160</td><td rowspan="1" colspan="1">0.180</td><td rowspan="1" colspan="1">0.184</td><td rowspan="1" colspan="1">0.193</td><td rowspan="1" colspan="1">0.128</td><td rowspan="1" colspan="1">0.032</td><td rowspan="1" colspan="1" style="background-color: #d9d9d9;">0.006</td><td rowspan="1" colspan="1"/><td rowspan="1" colspan="1"/></tr><tr><td rowspan="1" colspan="14">(Caribbean Clade 1)</td></tr><tr><td rowspan="1" colspan="1">
                <italic><tp:taxon-name>
                    <tp:taxon-name-part taxon-name-part-type="genus" reg="Opistognathus">Opistognathus</tp:taxon-name-part>
                    <tp:taxon-name-part taxon-name-part-type="species" reg="aurifrons">aurifrons</tp:taxon-name-part>
                  </tp:taxon-name></italic>
              </td><td rowspan="1" colspan="1">0.181</td><td rowspan="1" colspan="1">0.173</td><td rowspan="1" colspan="1">0.178</td><td rowspan="1" colspan="1">0.165</td><td rowspan="1" colspan="1">0.148</td><td rowspan="1" colspan="1">0.174</td><td rowspan="1" colspan="1">0.178</td><td rowspan="1" colspan="1">0.186</td><td rowspan="1" colspan="1">0.132</td><td rowspan="1" colspan="1">0.035</td><td rowspan="1" colspan="1">0.043</td><td rowspan="1" colspan="1" style="background-color: #d9d9d9;">0.000</td><td rowspan="1" colspan="1"/></tr><tr><td rowspan="1" colspan="14">(Fernando de Noronha)</td></tr><tr><td rowspan="1" colspan="1">
                <italic><tp:taxon-name>
                    <tp:taxon-name-part taxon-name-part-type="genus" reg="Opistognathus">Opistognathus</tp:taxon-name-part>
                    <tp:taxon-name-part taxon-name-part-type="species" reg="aurifrons">aurifrons</tp:taxon-name-part>
                  </tp:taxon-name></italic>
              </td><td rowspan="1" colspan="1">0.181</td><td rowspan="1" colspan="1">0.178</td><td rowspan="1" colspan="1">0.176</td><td rowspan="1" colspan="1">0.173</td><td rowspan="1" colspan="1">0.159</td><td rowspan="1" colspan="1">0.185</td><td rowspan="1" colspan="1">0.181</td><td rowspan="1" colspan="1">0.184</td><td rowspan="1" colspan="1">0.132</td><td rowspan="1" colspan="1">0.040</td><td rowspan="1" colspan="1">0.045</td><td rowspan="1" colspan="1">0.016</td><td rowspan="1" colspan="1">0.000</td></tr><tr><td rowspan="1" colspan="14">(Brazil mainland)</td></tr></tbody></table></table-wrap><fig id="F6" position="float" orientation="portrait"><label>Figure 6.</label><caption><p>Distributions of <italic><tp:taxon-name><tp:taxon-name-part taxon-name-part-type="genus" reg="Opistognathus">Opistognathus</tp:taxon-name-part></tp:taxon-name></italic> species in Brazilian Province; light shaded areas indicate continental shelf.</p></caption><graphic xmlns:xlink="http://www.w3.org/1999/xlink" xlink:href="zookeys-794-095-g006.jpg" position="float" orientation="portrait" xlink:type="simple" id="oo_239885.jpg"/></fig></tp:treatment-sec><ref-list><ref id="B50"><mixed-citation xmlns:xlink="http://www.w3.org/1999/xlink" xlink:type="simple"><person-group><name name-style="western"><surname>Simon</surname><given-names>T</given-names></name><name name-style="western"><surname>Joyeux</surname><given-names>J-C</given-names></name><name name-style="western"><surname>Pinheiro</surname><given-names>HT</given-names></name></person-group> (<year>2013b</year>) <article-title>Fish assemblages on shipwrecks and natural rocky reefs strongly differ in trophic structure.</article-title><source>Marine Environmental Research</source><volume>90</volume>: <fpage>55</fpage>–<lpage>65</lpage>.</mixed-citation></ref><ref id="B51"><mixed-citation xmlns:xlink="http://www.w3.org/1999/xlink" xlink:type="simple"><person-group><name name-style="western"><surname>Smith-Vaniz</surname><given-names>WF</given-names></name></person-group> (<year>1997</year>) <article-title>Descriptions of five new species of jawfishes (<italic><tp:taxon-name><tp:taxon-name-part taxon-name-part-type="genus">Opistognathus</tp:taxon-name-part></tp:taxon-name></italic>: <tp:taxon-name><tp:taxon-name-part taxon-name-part-type="family">Opistognathidae</tp:taxon-name-part></tp:taxon-name>) from the western Atlantic Ocean.</article-title><source>Bulletin of Marine Science</source><volume>60</volume>(<issue>3</issue>): <fpage>1074</fpage>–<lpage>1128</lpage>.</mixed-citation></ref><ref id="B63"><mixed-citation xmlns:xlink="http://www.w3.org/1999/xlink" xlink:type="simple"><person-group><name name-style="western"><surname>Victor</surname><given-names>BC</given-names></name></person-group> (<year>2015</year>) <article-title>How many coral reef fish species are there? Cryptic diversity and the new molecular taxonomy.</article-title> In: <person-group><name name-style="western"><surname>Mora</surname><given-names>C</given-names></name></person-group> (<role>Ed.</role>) <issue-title>Ecology of Fishes on Coral Reefs.</issue-title><source>Cambridge University Press, Cambridge</source>, <fpage>76</fpage>–<lpage>88</lpage>.</mixed-citation></ref><ref id="B2"><mixed-citation xmlns:xlink="http://www.w3.org/1999/xlink" xlink:type="simple"><person-group><name name-style="western"><surname>Böhlke</surname><given-names>JE</given-names></name><name name-style="western"><surname>Chaplin</surname><given-names>CCG</given-names></name></person-group> (<year>1968</year>) <source>Fishes of the Bahamas and adjacent waters. 2<sup>nd</sup> ed.</source><publisher-name>University of Texas Press</publisher-name>, <publisher-loc>Austin</publisher-loc>, <size units="page">769 pp</size>.</mixed-citation></ref><ref id="B23"><mixed-citation xmlns:xlink="http://www.w3.org/1999/xlink" xlink:type="simple"><person-group><name name-style="western"><surname>Longley</surname><given-names>WH</given-names></name></person-group> (<year>1927</year>) <article-title>Observations upon the ecology of Tortugas fishes with notes upon the taxonomy of species new or little known.</article-title><source>Carnegie Institution of Washington year book</source><volume>26</volume>: <fpage>222</fpage>–<lpage>224</lpage>.</mixed-citation></ref></ref-list></tp:taxon-treatment>
