# Supplementary material for: Review of Brazilian jawfishes of the genus Opistognathus with descriptions of two new species (Teleostei, Opistognathidae)
Source: Zookeys. 2018 Nov 1;(794):95–133. doi: 10.3897/zookeys.794.26789 (PMC6224365; doi:10.3897/zookeys.794.26789)
Supplement: XML Treatment for Opistognathus brasiliensis [file zookeys.794.26789-treatment3.xml]

<!DOCTYPE tp:taxon-treatment
  PUBLIC "-//TaxonX//DTD Taxonomic Treatment Publishing DTD v0 20100105//EN" "tax-treatment-NSO.dtd">
<tp:taxon-treatment xmlns:tp="http://www.plazi.org/taxpub"><tp:treatment-meta><kwd-group><label>Taxon classification</label><kwd><named-content xmlns:xlink="http://www.w3.org/1999/xlink" content-type="kingdom">Animalia</named-content></kwd><kwd><named-content xmlns:xlink="http://www.w3.org/1999/xlink" content-type="order">Perciformes</named-content></kwd><kwd><named-content xmlns:xlink="http://www.w3.org/1999/xlink" content-type="family">Opistognathidae</named-content></kwd></kwd-group><mixed-citation publication-type="journal"><person-group><name><surname>Smith-Vaniz</surname><given-names>William F.</given-names></name><name><surname>Tornabene</surname><given-names>Luke</given-names></name><name><surname>Macieira</surname><given-names>Raphael M.</given-names></name></person-group><article-title>Review of Brazilian jawfishes of the genus <italic><tp:taxon-name><tp:taxon-name-part taxon-name-part-type="genus" reg="Opistognathus">Opistognathus</tp:taxon-name-part></tp:taxon-name></italic> with descriptions of two new species (<tp:taxon-name><tp:taxon-name-part taxon-name-part-type="subclass">Teleostei</tp:taxon-name-part></tp:taxon-name>, <tp:taxon-name><tp:taxon-name-part taxon-name-part-type="family">Opistognathidae</tp:taxon-name-part></tp:taxon-name>)</article-title><source>Zookeys</source><day>1</day><month>11</month><year>2018</year><volume>2018</volume><issue>794</issue><fpage>95</fpage><lpage>133</lpage><pub-id pub-id-type="doi">10.3897/zookeys.794.26789</pub-id></mixed-citation></tp:treatment-meta><tp:nomenclature><tp:taxon-name>
            <tp:taxon-name-part taxon-name-part-type="genus" reg="Opistognathus">Opistognathus</tp:taxon-name-part>
            <tp:taxon-name-part taxon-name-part-type="species" reg="brasiliensis">brasiliensis</tp:taxon-name-part>
          </tp:taxon-name><tp:taxon-authority>Smith-Vaniz, 1997</tp:taxon-authority><xref ref-type="fig" rid="F12">Figures 12</xref><xref ref-type="fig" rid="F13">, 13</xref><xref ref-type="table" rid="T1">; Tables 1</xref><xref ref-type="table" rid="T2">, 2</xref><tp:nomenclature-citation-list><tp:nomenclature-citation><tp:taxon-name>
                <tp:taxon-name-part taxon-name-part-type="genus" reg="Opistognathus">Opistognathus</tp:taxon-name-part>
                <tp:taxon-name-part taxon-name-part-type="species" reg="brasiliensis">brasiliensis</tp:taxon-name-part>
              </tp:taxon-name><comment>Smith-Vaniz, 1997: 1104, fig. 20 (original description; Alcatraces [misspelled Alcatrazes] Island: holotype <named-content xmlns:xlink="http://www.w3.org/1999/xlink" content-type="dwc:institutional_code" xlink:type="simple">MZUSP</named-content> 13257); <xref ref-type="bibr" rid="B7">Carvalho-Filho 1999</xref>: 194 (abbreviated description); <xref ref-type="bibr" rid="B27">Menezes 2011</xref>: 42 (listed); <xref ref-type="bibr" rid="B30">Mincarone et al. 2017</xref>: 207 (listed); <xref ref-type="bibr" rid="B37">Pinheiro et al. 2018</xref>, Southwestern Atlantic (SWA) Endemic reef fishes – Annotated Checklist: 28.</comment></tp:nomenclature-citation></tp:nomenclature-citation-list></tp:nomenclature><tp:treatment-sec sec-type="description" id="SECID0E1YAG"><title>Abbreviated description.</title><p>A species of <italic><tp:taxon-name><tp:taxon-name-part taxon-name-part-type="genus" reg="Opistognathus">Opistognathus</tp:taxon-name-part></tp:taxon-name></italic> with the following combination of characters: anterior nostril a short tube with simple cirrus on posterior rim; adults with posterior end of maxilla ending as thin, flexible lamina (slightly elongate in mature females and very elongate in males); supramaxilla present; subopercle without a broad, fan-like flap; most of nape without sensory pores; dorsal-fin spines thin, flexible, usually curved distally, and tips without pale, slightly swollen tabs; dorsal fin XI, 16 with all soft rays weakly branched distally; anal fin II, 15–16; body with 59–75 oblique scale rows in longitudinal series; vertebrae 10+18; supraneurals 2; gill rakers 9–11+23–24=33–36; spinous dorsal fin with black spot encircled by a very narrow white ring between spines 4–7 and dorsum with 5 or 6 dusky bands that extend onto base of dorsal fin; pelvic fins uniformly dark; underside of upper jaw and adjacent membranes in adults with two elongate dark stripes (males) or one smaller stripe (females) (<xref ref-type="bibr" rid="B51">Smith-Vaniz 1997</xref>, Figure <xref ref-type="fig" rid="F9">9c</xref>).</p><fig id="F12" position="float" orientation="portrait"><label>Figure 12.</label><caption><p><italic><tp:taxon-name><tp:taxon-name-part taxon-name-part-type="genus" reg="Opistognathus">Opistognathus</tp:taxon-name-part><tp:taxon-name-part taxon-name-part-type="species" reg="brasiliensis">brasiliensis</tp:taxon-name-part></tp:taxon-name></italic>, <abbrev xmlns:xlink="http://www.w3.org/1999/xlink" content-type="institution" xlink:title="Coleção Ictiológica, Departamento de Oceanografia e Ecologia, Universidade Federal do Espírito, Vitória, Espírito Santo, Brazil" id="ABBRID0EC1AG" xlink:type="simple">CIUFES</abbrev> 3361, 60.6 mm SL, female, Ilhas Escalvada, Guarapari, Espírito Santo, Brazil. Photograph by Raphael M. Macieira.</p></caption><graphic xmlns:xlink="http://www.w3.org/1999/xlink" xlink:href="zookeys-794-095-g012.jpg" position="float" orientation="portrait" xlink:type="simple" id="oo_239891.jpg"/></fig><fig id="F13" position="float" orientation="portrait"><label>Figure 13.</label><caption><p><italic><tp:taxon-name><tp:taxon-name-part taxon-name-part-type="genus" reg="Opistognathus">Opistognathus</tp:taxon-name-part><tp:taxon-name-part taxon-name-part-type="species" reg="brasiliensis">brasiliensis</tp:taxon-name-part></tp:taxon-name></italic>, <named-content xmlns:xlink="http://www.w3.org/1999/xlink" content-type="dwc:institutional_code" xlink:type="simple">ANSP</named-content> 141861, 122.5 mm SL, male, southeastern Brazil. Drawn by Jack R. Schroeder; after <xref ref-type="bibr" rid="B51">Smith-Vaniz (1997)</xref>.</p></caption><graphic xmlns:xlink="http://www.w3.org/1999/xlink" xlink:href="zookeys-794-095-g013.jpg" position="float" orientation="portrait" xlink:type="simple" id="oo_239892.jpg"/></fig></tp:treatment-sec><tp:treatment-sec sec-type="material" id="SECID0EN2AG"><title>Material examined.</title><p>5 specimens (107.5–129 mm SL), including the holotype, cited in <xref ref-type="bibr" rid="B51">Smith-Vaniz (1997)</xref> plus the following additional material: <abbrev xmlns:xlink="http://www.w3.org/1999/xlink" content-type="institution" xlink:title="Coleção Ictiológica, Departamento de Oceanografia e Ecologia, Universidade Federal do Espírito, Vitória, Espírito Santo, Brazil" id="ABBRID0EX2AG" xlink:type="simple">CIUFES</abbrev> 1459 (1, 64.0), Ilhas das Garças, Vila Velha, Espírito Santo, <named-content xmlns:xlink="http://www.w3.org/1999/xlink" content-type="dwc:verbatimCoordinates" xlink:type="simple"><named-content content-type="geo-json" specific-use="{&#34;type&#34;:&#34;Point&#34;,&#34;coordinates&#34;:[-40.366667,-20.600000]}" id="NCID0E62AG" xlink:type="simple">20°36'S, 40°22'W</named-content></named-content>, 30 March 2000, J.L. Gasparini.</p></tp:treatment-sec><tp:treatment-sec sec-type="distribution" id="SECID0EE3AG"><title>Distribution, habitat, and natural history.</title><p>A Brazilian endemic (Figure <xref ref-type="fig" rid="F6">6</xref>), known from Espírito Santo to São Paulo State, but absent from oceanic islands. A rare <!--PageBreak-->species only known from the type series collected in São Paulo’s coastal waters (trawled in 50–69 m) and two specimens from Guarapari Islands, Espírito Santo. Occurs in depths of 15–69 meters, associated with gravel and sand or silt and sand bottoms, near coral reefs and rocky areas.</p></tp:treatment-sec><tp:treatment-sec sec-type="remarks" id="SECID0EQ3AG"><title>Remarks.</title><p>In the diagnosis and description of <italic><tp:taxon-name><tp:taxon-name-part taxon-name-part-type="genus" reg="Opistognathus">Opistognathus</tp:taxon-name-part><tp:taxon-name-part taxon-name-part-type="species" reg="brasiliensis">brasiliensis</tp:taxon-name-part></tp:taxon-name></italic>, <xref ref-type="bibr" rid="B51">Smith-Vaniz (1997)</xref> stated, in part, “buccal pigmentation consisting of a dark area widely surrounding esophageal opening …” versus area around esophageal opening pale in <italic><tp:taxon-name><tp:taxon-name-part taxon-name-part-type="genus" reg="Opistognathus">O.</tp:taxon-name-part><tp:taxon-name-part taxon-name-part-type="species" reg="cuvierii">cuvierii</tp:taxon-name-part></tp:taxon-name></italic>. This reported distinction is no longer valid because in a recently examined female specimen of <italic><tp:taxon-name><tp:taxon-name-part taxon-name-part-type="genus" reg="Opistognathus">Opistognathus</tp:taxon-name-part><tp:taxon-name-part taxon-name-part-type="species" reg="brasiliensis">brasiliensis</tp:taxon-name-part></tp:taxon-name></italic> (<abbrev xmlns:xlink="http://www.w3.org/1999/xlink" content-type="institution" xlink:title="Coleção Ictiológica, Departamento de Oceanografia e Ecologia, Universidade Federal do Espírito, Vitória, Espírito Santo, Brazil" id="ABBRID0E24AG" xlink:type="simple">CIUFES</abbrev> 1459) the area around the esophageal opening is pale. Both species have black areas in front of each pharyngeal tooth patch that are separated by a pale median area.</p></tp:treatment-sec><tp:treatment-sec sec-type="Conservation" id="SECID0EA5AG"><title>Conservation.</title><p>The conservation status of this species has been assessed by the Ministério do Meio Ambiente/Instituto Chico Mendes de Conservação da Biodiversidade (MMA/ICMBio - Brazil), and it was listed as Data Deficient.</p></tp:treatment-sec><tp:treatment-sec><!--Section generated to contain objects referenced in tp:taxon-treatment.--><table-wrap id="T1" position="float" orientation="portrait"><label>Table 1.</label><caption><p>Summary of selected characters in Brazilian species of <italic><tp:taxon-name><tp:taxon-name-part taxon-name-part-type="genus" reg="Opistognathus">Opistognathus</tp:taxon-name-part></tp:taxon-name></italic>. Exceptional values in parentheses.</p></caption><table id="TID0EB6AI" rules="all"><tbody><tr><th rowspan="1" colspan="1">Characters</th><th rowspan="1" colspan="1">
                <italic><tp:taxon-name>
                    <tp:taxon-name-part taxon-name-part-type="genus" reg="Opistognathus">O.</tp:taxon-name-part>
                    <tp:taxon-name-part taxon-name-part-type="species" reg="thionyi">thionyi</tp:taxon-name-part>
                  </tp:taxon-name></italic>
              </th><th rowspan="1" colspan="1">
                <italic><tp:taxon-name>
                    <tp:taxon-name-part taxon-name-part-type="genus" reg="Opistognathus">O.</tp:taxon-name-part>
                    <tp:taxon-name-part taxon-name-part-type="species" reg="vicinus">vicinus</tp:taxon-name-part>
                  </tp:taxon-name></italic>
              </th><th rowspan="1" colspan="1">
                <italic><tp:taxon-name>
                    <tp:taxon-name-part taxon-name-part-type="genus" reg="Opistognathus">O.</tp:taxon-name-part>
                    <tp:taxon-name-part taxon-name-part-type="species" reg="brasiliensis">brasiliensis</tp:taxon-name-part>
                  </tp:taxon-name></italic>
              </th><th rowspan="1" colspan="1">
                <italic><tp:taxon-name>
                    <tp:taxon-name-part taxon-name-part-type="genus" reg="Opistognathus">O.</tp:taxon-name-part>
                    <tp:taxon-name-part taxon-name-part-type="species" reg="cuvierii">cuvierii</tp:taxon-name-part>
                  </tp:taxon-name></italic>
              </th><th rowspan="1" colspan="1">
                <italic><tp:taxon-name>
                    <tp:taxon-name-part taxon-name-part-type="genus" reg="Opistognathus">O.</tp:taxon-name-part>
                    <tp:taxon-name-part taxon-name-part-type="species" reg="lonchurus">lonchurus</tp:taxon-name-part>
                  </tp:taxon-name><sup>1</sup></italic>
              </th><th rowspan="1" colspan="1">
                <italic><tp:taxon-name>
                    <tp:taxon-name-part taxon-name-part-type="genus" reg="Opistognathus">O.</tp:taxon-name-part>
                    <tp:taxon-name-part taxon-name-part-type="uncertainty-rank">aff.</tp:taxon-name-part>
                    <tp:taxon-name-part taxon-name-part-type="species" reg="aurifrons">aurifrons</tp:taxon-name-part>
                  </tp:taxon-name></italic>
              </th></tr><tr><td rowspan="1" colspan="1">Dorsal fin</td><td rowspan="1" colspan="1">XI, 16 (15)</td><td rowspan="1" colspan="1">XI, 14</td><td rowspan="1" colspan="1">XI, 16</td><td rowspan="1" colspan="1">XI, 16</td><td rowspan="1" colspan="1">XI, 12 (13)</td><td rowspan="1" colspan="1">XI, 14–15</td></tr><tr><td rowspan="1" colspan="1">Anal fin</td><td rowspan="1" colspan="1">III, 15 (14)</td><td rowspan="1" colspan="1">II–III, 13 (12)</td><td rowspan="1" colspan="1">III, 15–16</td><td rowspan="1" colspan="1">III, 16</td><td rowspan="1" colspan="1">III, 12 (13)</td><td rowspan="1" colspan="1">III, 14–15</td></tr><tr><td rowspan="1" colspan="1">Caudal vertebrae</td><td rowspan="1" colspan="1">18</td><td rowspan="1" colspan="1">17</td><td rowspan="1" colspan="1">18</td><td rowspan="1" colspan="1">19</td><td rowspan="1" colspan="1">16</td><td rowspan="1" colspan="1">17</td></tr><tr><td rowspan="1" colspan="1">Supraneurals</td><td rowspan="1" colspan="1">0</td><td rowspan="1" colspan="1">0</td><td rowspan="1" colspan="1">2</td><td rowspan="1" colspan="1">1–2</td><td rowspan="1" colspan="1">1</td><td rowspan="1" colspan="1">0</td></tr><tr><td rowspan="1" colspan="1">Body scale rows</td><td rowspan="1" colspan="1">45–52</td><td rowspan="1" colspan="1">43–47</td><td rowspan="1" colspan="1">59–75</td><td rowspan="1" colspan="1">60–72</td><td rowspan="1" colspan="1">63–76</td><td rowspan="1" colspan="1">66–76</td></tr><tr><td rowspan="1" colspan="1">LL terminus</td><td rowspan="1" colspan="1">3–5</td><td rowspan="1" colspan="1">1–3</td><td rowspan="1" colspan="1">3–4</td><td rowspan="1" colspan="1">2–3</td><td rowspan="1" colspan="1">2–4</td><td rowspan="1" colspan="1">6–9</td></tr><tr><td rowspan="1" colspan="1">Unbranched dorsal rays</td><td rowspan="1" colspan="1">0</td><td rowspan="1" colspan="1">0–1</td><td rowspan="1" colspan="1">1</td><td rowspan="1" colspan="1">1</td><td rowspan="1" colspan="1">5–8</td><td rowspan="1" colspan="1">6–11</td></tr><tr><td rowspan="1" colspan="1">Vomerine teeth</td><td rowspan="1" colspan="1">1</td><td rowspan="1" colspan="1">0</td><td rowspan="1" colspan="1">1–3</td><td rowspan="1" colspan="1">2</td><td rowspan="1" colspan="1">2–7</td><td rowspan="1" colspan="1">1–3</td></tr><tr><td rowspan="1" colspan="1">Nasal cirrus</td><td rowspan="1" colspan="1">yes</td><td rowspan="1" colspan="1">yes</td><td rowspan="1" colspan="1">yes</td><td rowspan="1" colspan="1">yes</td><td rowspan="1" colspan="1">no</td><td rowspan="1" colspan="1">no</td></tr><tr><td rowspan="1" colspan="1">Upper jaw fimbriate</td><td rowspan="1" colspan="1">no</td><td rowspan="1" colspan="1">no</td><td rowspan="1" colspan="1">yes</td><td rowspan="1" colspan="1">yes</td><td rowspan="1" colspan="1">no</td><td rowspan="1" colspan="1">no</td></tr><tr><td rowspan="1" colspan="1">Supramaxilla present</td><td rowspan="1" colspan="1">no</td><td rowspan="1" colspan="1">no</td><td rowspan="1" colspan="1">yes</td><td rowspan="1" colspan="1">yes</td><td rowspan="1" colspan="1">yes</td><td rowspan="1" colspan="1">yes</td></tr><tr><td rowspan="1" colspan="1">Subopercle flap wide</td><td rowspan="1" colspan="1">yes</td><td rowspan="1" colspan="1">no</td><td rowspan="1" colspan="1">no</td><td rowspan="1" colspan="1">no</td><td rowspan="1" colspan="1">no</td><td rowspan="1" colspan="1">no</td></tr><tr><td rowspan="1" colspan="1">Dorsal-fin spines stiff with fleshy tabs on tips<sup>2</sup></td><td rowspan="1" colspan="1">yes</td><td rowspan="1" colspan="1">yes</td><td rowspan="1" colspan="1">no</td><td rowspan="1" colspan="1">no</td><td rowspan="1" colspan="1">no</td><td rowspan="1" colspan="1">no</td></tr><tr><td rowspan="1" colspan="1">Buccal pigmentation</td><td rowspan="1" colspan="1">no</td><td rowspan="1" colspan="1">no</td><td rowspan="1" colspan="1">yes</td><td rowspan="1" colspan="1">yes</td><td rowspan="1" colspan="1">no</td><td rowspan="1" colspan="1">no</td></tr><tr><td rowspan="1" colspan="1">Caudal fin banded</td><td rowspan="1" colspan="1">yes</td><td rowspan="1" colspan="1">yes</td><td rowspan="1" colspan="1">no</td><td rowspan="1" colspan="1">yes</td><td rowspan="1" colspan="1">no</td><td rowspan="1" colspan="1">no</td></tr><tr><td rowspan="1" colspan="1">Spinous dorsal-fin with dark spot or ocellus</td><td rowspan="1" colspan="1">yes or no</td><td rowspan="1" colspan="1">yes</td><td rowspan="1" colspan="1">yes</td><td rowspan="1" colspan="1">yes</td><td rowspan="1" colspan="1">no</td><td rowspan="1" colspan="1">no</td></tr></tbody></table><table-wrap-foot><fn><p><sup>1</sup> Includes data from non-Brazilian specimens. <sup>2</sup> Fleshy spine tabs present only in adults.</p></fn></table-wrap-foot></table-wrap><table-wrap id="T2" position="float" orientation="portrait"><label>Table 2.</label><caption><p>Mean between-group p-distances. Shaded values on the diagonal are mean within-group p-distances for groups with more than one sequence. The number of base differences per site from averaging over all sequence pairs between groups are shown. The analysis involved 103 nucleotide sequences. Codon positions included 1st+2nd+3rd+noncoding. All positions containing gaps and missing data were eliminated. There are a total of 103 positions in the final dataset. Evolutionary analyses were conducted in MEGA7 [1]. Caribbean Clade 1 = Florida, Bahamas, Caribbean; Caribbean Clade 2 = Aruba and Curacao</p></caption><table id="TID0ENRBI" rules="all"><tbody><tr><th rowspan="1" colspan="1">Species</th><th rowspan="1" colspan="1">
                <italic><tp:taxon-name>
                    <tp:taxon-name-part taxon-name-part-type="genus" reg="Lonchopisthus">L.</tp:taxon-name-part>
                    <tp:taxon-name-part taxon-name-part-type="species" reg="micrognathus">micrognathus</tp:taxon-name-part>
                  </tp:taxon-name></italic>
              </th><th rowspan="1" colspan="1">
                <italic><tp:taxon-name>
                    <tp:taxon-name-part taxon-name-part-type="genus" reg="Opistognathus">O.</tp:taxon-name-part>
                    <tp:taxon-name-part taxon-name-part-type="species" reg="robinsi">robinsi</tp:taxon-name-part>
                  </tp:taxon-name></italic>
              </th><th rowspan="1" colspan="1">
                <italic><tp:taxon-name>
                    <tp:taxon-name-part taxon-name-part-type="genus" reg="Opistognathus">O.</tp:taxon-name-part>
                    <tp:taxon-name-part taxon-name-part-type="species" reg="macrognathus">macrognathus</tp:taxon-name-part>
                  </tp:taxon-name></italic>
              </th><th rowspan="1" colspan="1">
                <italic><tp:taxon-name>
                    <tp:taxon-name-part taxon-name-part-type="genus" reg="Opistognathus">O.</tp:taxon-name-part>
                    <tp:taxon-name-part taxon-name-part-type="species" reg="brasiliensis">brasiliensis</tp:taxon-name-part>
                  </tp:taxon-name></italic>
              </th><th rowspan="1" colspan="1">
                <italic><tp:taxon-name>
                    <tp:taxon-name-part taxon-name-part-type="genus" reg="Opistognathus">O.</tp:taxon-name-part>
                    <tp:taxon-name-part taxon-name-part-type="species" reg="thionyi">thionyi</tp:taxon-name-part>
                  </tp:taxon-name></italic>
              </th><th rowspan="1" colspan="1">
                <italic><tp:taxon-name>
                    <tp:taxon-name-part taxon-name-part-type="genus" reg="Opistognathus">O.</tp:taxon-name-part>
                    <tp:taxon-name-part taxon-name-part-type="species" reg="maxillosus">maxillosus</tp:taxon-name-part>
                  </tp:taxon-name></italic>
              </th><th rowspan="1" colspan="1">
                <italic><tp:taxon-name>
                    <tp:taxon-name-part taxon-name-part-type="genus" reg="Opistognathus">O.</tp:taxon-name-part>
                    <tp:taxon-name-part taxon-name-part-type="species" reg="whitehursti">whitehursti</tp:taxon-name-part>
                  </tp:taxon-name></italic>
              </th><th rowspan="1" colspan="1">
                <italic><tp:taxon-name>
                    <tp:taxon-name-part taxon-name-part-type="genus" reg="Opistognathus">O.</tp:taxon-name-part>
                    <tp:taxon-name-part taxon-name-part-type="species" reg="vicinus">vicinus</tp:taxon-name-part>
                  </tp:taxon-name></italic>
              </th><th rowspan="1" colspan="1">
                <italic><tp:taxon-name>
                    <tp:taxon-name-part taxon-name-part-type="genus" reg="Opistognathus">O.</tp:taxon-name-part>
                    <tp:taxon-name-part taxon-name-part-type="species" reg="lonchurus">lonchurus</tp:taxon-name-part>
                  </tp:taxon-name></italic>
              </th><th rowspan="1" colspan="1"><italic><tp:taxon-name><tp:taxon-name-part taxon-name-part-type="genus" reg="Opistognathus">O.</tp:taxon-name-part><tp:taxon-name-part taxon-name-part-type="species" reg="aurifrons">aurifrons</tp:taxon-name-part></tp:taxon-name></italic> – Caribbean Clade 1</th><th rowspan="1" colspan="1"><italic><tp:taxon-name><tp:taxon-name-part taxon-name-part-type="genus" reg="Opistognathus">O.</tp:taxon-name-part><tp:taxon-name-part taxon-name-part-type="species" reg="aurifrons">aurifrons</tp:taxon-name-part></tp:taxon-name></italic> – Caribbean Clade 2</th><th rowspan="1" colspan="1"><italic><tp:taxon-name><tp:taxon-name-part taxon-name-part-type="genus" reg="Opistognathus">O.</tp:taxon-name-part><tp:taxon-name-part taxon-name-part-type="species" reg="aurifrons">aurifrons</tp:taxon-name-part></tp:taxon-name></italic> – Fernando de Noronha</th><th rowspan="1" colspan="1"><italic><tp:taxon-name><tp:taxon-name-part taxon-name-part-type="genus" reg="Opistognathus">O.</tp:taxon-name-part><tp:taxon-name-part taxon-name-part-type="species" reg="aurifrons">aurifrons</tp:taxon-name-part></tp:taxon-name></italic> – Brazil mainland</th></tr><tr><td rowspan="1" colspan="1">
                <italic><tp:taxon-name>
                    <tp:taxon-name-part taxon-name-part-type="genus" reg="Lonchopisthus">Lonchopisthus</tp:taxon-name-part>
                    <tp:taxon-name-part taxon-name-part-type="species" reg="micrognathus">micrognathus</tp:taxon-name-part>
                  </tp:taxon-name></italic>
              </td><td rowspan="1" colspan="1" style="background-color: #d9d9d9;">n/a</td><td rowspan="1" colspan="1"/><td rowspan="1" colspan="1"/><td rowspan="1" colspan="1"/><td rowspan="1" colspan="1"/><td rowspan="1" colspan="1"/><td rowspan="1" colspan="1"/><td rowspan="1" colspan="1"/><td rowspan="1" colspan="1"/><td rowspan="1" colspan="1"/><td rowspan="1" colspan="1"/><td rowspan="1" colspan="1"/><td rowspan="1" colspan="1"/></tr><tr><td rowspan="1" colspan="1">
                <italic><tp:taxon-name>
                    <tp:taxon-name-part taxon-name-part-type="genus" reg="Opistognathus">Opistognathus</tp:taxon-name-part>
                    <tp:taxon-name-part taxon-name-part-type="species" reg="robinsi">robinsi</tp:taxon-name-part>
                  </tp:taxon-name></italic>
              </td><td rowspan="1" colspan="1">0.195</td><td rowspan="1" colspan="1" style="background-color: #d9d9d9;">n/a</td><td rowspan="1" colspan="1"/><td rowspan="1" colspan="1"/><td rowspan="1" colspan="1"/><td rowspan="1" colspan="1"/><td rowspan="1" colspan="1"/><td rowspan="1" colspan="1"/><td rowspan="1" colspan="1"/><td rowspan="1" colspan="1"/><td rowspan="1" colspan="1"/><td rowspan="1" colspan="1"/><td rowspan="1" colspan="1"/></tr><tr><td rowspan="1" colspan="1">
                <italic><tp:taxon-name>
                    <tp:taxon-name-part taxon-name-part-type="genus" reg="Opistognathus">Opistognathus</tp:taxon-name-part>
                    <tp:taxon-name-part taxon-name-part-type="species" reg="macrognathus">macrognathus</tp:taxon-name-part>
                  </tp:taxon-name></italic>
              </td><td rowspan="1" colspan="1">0.191</td><td rowspan="1" colspan="1">0.161</td><td rowspan="1" colspan="1" style="background-color: #d9d9d9;">0.003</td><td rowspan="1" colspan="1"/><td rowspan="1" colspan="1"/><td rowspan="1" colspan="1"/><td rowspan="1" colspan="1"/><td rowspan="1" colspan="1"/><td rowspan="1" colspan="1"/><td rowspan="1" colspan="1"/><td rowspan="1" colspan="1"/><td rowspan="1" colspan="1"/><td rowspan="1" colspan="1"/></tr><tr><td rowspan="1" colspan="1">
                <italic><tp:taxon-name>
                    <tp:taxon-name-part taxon-name-part-type="genus" reg="Opistognathus">Opistognathus</tp:taxon-name-part>
                    <tp:taxon-name-part taxon-name-part-type="species" reg="brasiliensis">brasiliensis</tp:taxon-name-part>
                  </tp:taxon-name></italic>
              </td><td rowspan="1" colspan="1">0.181</td><td rowspan="1" colspan="1">0.141</td><td rowspan="1" colspan="1">0.120</td><td rowspan="1" colspan="1" style="background-color: #d9d9d9;">n/a</td><td rowspan="1" colspan="1"/><td rowspan="1" colspan="1"/><td rowspan="1" colspan="1"/><td rowspan="1" colspan="1"/><td rowspan="1" colspan="1"/><td rowspan="1" colspan="1"/><td rowspan="1" colspan="1"/><td rowspan="1" colspan="1"/><td rowspan="1" colspan="1"/></tr><tr><td rowspan="1" colspan="1">
                <italic><tp:taxon-name>
                    <tp:taxon-name-part taxon-name-part-type="genus" reg="Opistognathus">Opistognathus</tp:taxon-name-part>
                    <tp:taxon-name-part taxon-name-part-type="species" reg="thionyi">thionyi</tp:taxon-name-part>
                  </tp:taxon-name></italic>
              </td><td rowspan="1" colspan="1">0.176</td><td rowspan="1" colspan="1">0.135</td><td rowspan="1" colspan="1">0.138</td><td rowspan="1" colspan="1">0.132</td><td rowspan="1" colspan="1" style="background-color: #d9d9d9;">0.002</td><td rowspan="1" colspan="1"/><td rowspan="1" colspan="1"/><td rowspan="1" colspan="1"/><td rowspan="1" colspan="1"/><td rowspan="1" colspan="1"/><td rowspan="1" colspan="1"/><td rowspan="1" colspan="1"/><td rowspan="1" colspan="1"/></tr><tr><td rowspan="1" colspan="1">
                <italic><tp:taxon-name>
                    <tp:taxon-name-part taxon-name-part-type="genus" reg="Opistognathus">Opistognathus</tp:taxon-name-part>
                    <tp:taxon-name-part taxon-name-part-type="species" reg="maxillosus">maxillosus</tp:taxon-name-part>
                  </tp:taxon-name></italic>
              </td><td rowspan="1" colspan="1">0.169</td><td rowspan="1" colspan="1">0.152</td><td rowspan="1" colspan="1">0.162</td><td rowspan="1" colspan="1">0.132</td><td rowspan="1" colspan="1">0.090</td><td rowspan="1" colspan="1" style="background-color: #d9d9d9;">0.009</td><td rowspan="1" colspan="1"/><td rowspan="1" colspan="1"/><td rowspan="1" colspan="1"/><td rowspan="1" colspan="1"/><td rowspan="1" colspan="1"/><td rowspan="1" colspan="1"/><td rowspan="1" colspan="1"/></tr><tr><td rowspan="1" colspan="1">
                <italic><tp:taxon-name>
                    <tp:taxon-name-part taxon-name-part-type="genus" reg="Opistognathus">Opistognathus</tp:taxon-name-part>
                    <tp:taxon-name-part taxon-name-part-type="species" reg="whitehursti">whitehursti</tp:taxon-name-part>
                  </tp:taxon-name></italic>
              </td><td rowspan="1" colspan="1">0.162</td><td rowspan="1" colspan="1">0.177</td><td rowspan="1" colspan="1">0.153</td><td rowspan="1" colspan="1">0.175</td><td rowspan="1" colspan="1">0.125</td><td rowspan="1" colspan="1">0.161</td><td rowspan="1" colspan="1" style="background-color: #d9d9d9;">0.003</td><td rowspan="1" colspan="1"/><td rowspan="1" colspan="1"/><td rowspan="1" colspan="1"/><td rowspan="1" colspan="1"/><td rowspan="1" colspan="1"/><td rowspan="1" colspan="1"/></tr><tr><td rowspan="1" colspan="1">
                <italic><tp:taxon-name>
                    <tp:taxon-name-part taxon-name-part-type="genus" reg="Opistognathus">Opistognathus</tp:taxon-name-part>
                    <tp:taxon-name-part taxon-name-part-type="species" reg="vicinus">vicinus</tp:taxon-name-part>
                  </tp:taxon-name></italic>
              </td><td rowspan="1" colspan="1">0.173</td><td rowspan="1" colspan="1">0.159</td><td rowspan="1" colspan="1">0.149</td><td rowspan="1" colspan="1">0.159</td><td rowspan="1" colspan="1">0.143</td><td rowspan="1" colspan="1">0.165</td><td rowspan="1" colspan="1">0.111</td><td rowspan="1" colspan="1" style="background-color: #d9d9d9;">0.000</td><td rowspan="1" colspan="1"/><td rowspan="1" colspan="1"/><td rowspan="1" colspan="1"/><td rowspan="1" colspan="1"/><td rowspan="1" colspan="1"/></tr><tr><td rowspan="1" colspan="1">
                <italic><tp:taxon-name>
                    <tp:taxon-name-part taxon-name-part-type="genus" reg="Opistognathus">Opistognathus</tp:taxon-name-part>
                    <tp:taxon-name-part taxon-name-part-type="species" reg="lonchurus">lonchurus</tp:taxon-name-part>
                  </tp:taxon-name></italic>
              </td><td rowspan="1" colspan="1">0.151</td><td rowspan="1" colspan="1">0.170</td><td rowspan="1" colspan="1">0.176</td><td rowspan="1" colspan="1">0.170</td><td rowspan="1" colspan="1">0.142</td><td rowspan="1" colspan="1">0.173</td><td rowspan="1" colspan="1">0.139</td><td rowspan="1" colspan="1">0.165</td><td rowspan="1" colspan="1" style="background-color: #d9d9d9;">n/a</td><td rowspan="1" colspan="1"/><td rowspan="1" colspan="1"/><td rowspan="1" colspan="1"/><td rowspan="1" colspan="1"/></tr><tr><td rowspan="1" colspan="1">
                <italic><tp:taxon-name>
                    <tp:taxon-name-part taxon-name-part-type="genus" reg="Opistognathus">Opistognathus</tp:taxon-name-part>
                    <tp:taxon-name-part taxon-name-part-type="species" reg="aurifrons">aurifrons</tp:taxon-name-part>
                  </tp:taxon-name></italic>
              </td><td rowspan="1" colspan="1">0.189</td><td rowspan="1" colspan="1">0.163</td><td rowspan="1" colspan="1">0.184</td><td rowspan="1" colspan="1">0.167</td><td rowspan="1" colspan="1">0.159</td><td rowspan="1" colspan="1">0.176</td><td rowspan="1" colspan="1">0.194</td><td rowspan="1" colspan="1">0.186</td><td rowspan="1" colspan="1">0.134</td><td rowspan="1" colspan="1" style="background-color: #d9d9d9;">0.002</td><td rowspan="1" colspan="1"/><td rowspan="1" colspan="1"/><td rowspan="1" colspan="1"/></tr><tr><td rowspan="1" colspan="14">(Caribbean Clade 2)</td></tr><tr><td rowspan="1" colspan="1">
                <italic><tp:taxon-name>
                    <tp:taxon-name-part taxon-name-part-type="genus" reg="Opistognathus">Opistognathus</tp:taxon-name-part>
                    <tp:taxon-name-part taxon-name-part-type="species" reg="aurifrons">aurifrons</tp:taxon-name-part>
                  </tp:taxon-name></italic>
              </td><td rowspan="1" colspan="1">0.181</td><td rowspan="1" colspan="1">0.171</td><td rowspan="1" colspan="1">0.186</td><td rowspan="1" colspan="1">0.178</td><td rowspan="1" colspan="1">0.160</td><td rowspan="1" colspan="1">0.180</td><td rowspan="1" colspan="1">0.184</td><td rowspan="1" colspan="1">0.193</td><td rowspan="1" colspan="1">0.128</td><td rowspan="1" colspan="1">0.032</td><td rowspan="1" colspan="1" style="background-color: #d9d9d9;">0.006</td><td rowspan="1" colspan="1"/><td rowspan="1" colspan="1"/></tr><tr><td rowspan="1" colspan="14">(Caribbean Clade 1)</td></tr><tr><td rowspan="1" colspan="1">
                <italic><tp:taxon-name>
                    <tp:taxon-name-part taxon-name-part-type="genus" reg="Opistognathus">Opistognathus</tp:taxon-name-part>
                    <tp:taxon-name-part taxon-name-part-type="species" reg="aurifrons">aurifrons</tp:taxon-name-part>
                  </tp:taxon-name></italic>
              </td><td rowspan="1" colspan="1">0.181</td><td rowspan="1" colspan="1">0.173</td><td rowspan="1" colspan="1">0.178</td><td rowspan="1" colspan="1">0.165</td><td rowspan="1" colspan="1">0.148</td><td rowspan="1" colspan="1">0.174</td><td rowspan="1" colspan="1">0.178</td><td rowspan="1" colspan="1">0.186</td><td rowspan="1" colspan="1">0.132</td><td rowspan="1" colspan="1">0.035</td><td rowspan="1" colspan="1">0.043</td><td rowspan="1" colspan="1" style="background-color: #d9d9d9;">0.000</td><td rowspan="1" colspan="1"/></tr><tr><td rowspan="1" colspan="14">(Fernando de Noronha)</td></tr><tr><td rowspan="1" colspan="1">
                <italic><tp:taxon-name>
                    <tp:taxon-name-part taxon-name-part-type="genus" reg="Opistognathus">Opistognathus</tp:taxon-name-part>
                    <tp:taxon-name-part taxon-name-part-type="species" reg="aurifrons">aurifrons</tp:taxon-name-part>
                  </tp:taxon-name></italic>
              </td><td rowspan="1" colspan="1">0.181</td><td rowspan="1" colspan="1">0.178</td><td rowspan="1" colspan="1">0.176</td><td rowspan="1" colspan="1">0.173</td><td rowspan="1" colspan="1">0.159</td><td rowspan="1" colspan="1">0.185</td><td rowspan="1" colspan="1">0.181</td><td rowspan="1" colspan="1">0.184</td><td rowspan="1" colspan="1">0.132</td><td rowspan="1" colspan="1">0.040</td><td rowspan="1" colspan="1">0.045</td><td rowspan="1" colspan="1">0.016</td><td rowspan="1" colspan="1">0.000</td></tr><tr><td rowspan="1" colspan="14">(Brazil mainland)</td></tr></tbody></table></table-wrap><fig id="F9" position="float" orientation="portrait"><label>Figure 9.</label><caption><p><italic><tp:taxon-name><tp:taxon-name-part taxon-name-part-type="genus" reg="Opistognathus">Opistognathus</tp:taxon-name-part><tp:taxon-name-part taxon-name-part-type="species" reg="vicinus">vicinus</tp:taxon-name-part></tp:taxon-name></italic>, <abbrev xmlns:xlink="http://www.w3.org/1999/xlink" content-type="institution" xlink:title="Núcleo em Ecologia e Desenvolvimento Socio-Ambiental (NUPEM), Universidade Federal do Rio de Janeiro (UFRJ), Macaé, Brazil" id="ABBRID0EINAG" xlink:type="simple">NPM</abbrev> 5030, preserved paratype, 47.4 mm SL, Ilha Rasa, Guarapari, Espírito Santo, Brazil. Photograph by Zackary S. Randall.</p></caption><graphic xmlns:xlink="http://www.w3.org/1999/xlink" xlink:href="zookeys-794-095-g009.jpg" position="float" orientation="portrait" xlink:type="simple" id="oo_239888.jpg"/></fig><fig id="F6" position="float" orientation="portrait"><label>Figure 6.</label><caption><p>Distributions of <italic><tp:taxon-name><tp:taxon-name-part taxon-name-part-type="genus" reg="Opistognathus">Opistognathus</tp:taxon-name-part></tp:taxon-name></italic> species in Brazilian Province; light shaded areas indicate continental shelf.</p></caption><graphic xmlns:xlink="http://www.w3.org/1999/xlink" xlink:href="zookeys-794-095-g006.jpg" position="float" orientation="portrait" xlink:type="simple" id="oo_239885.jpg"/></fig></tp:treatment-sec><ref-list><ref id="B51"><mixed-citation xmlns:xlink="http://www.w3.org/1999/xlink" xlink:type="simple"><person-group><name name-style="western"><surname>Smith-Vaniz</surname><given-names>WF</given-names></name></person-group> (<year>1997</year>) <article-title>Descriptions of five new species of jawfishes (<italic><tp:taxon-name><tp:taxon-name-part taxon-name-part-type="genus">Opistognathus</tp:taxon-name-part></tp:taxon-name></italic>: <tp:taxon-name><tp:taxon-name-part taxon-name-part-type="family">Opistognathidae</tp:taxon-name-part></tp:taxon-name>) from the western Atlantic Ocean.</article-title><source>Bulletin of Marine Science</source><volume>60</volume>(<issue>3</issue>): <fpage>1074</fpage>–<lpage>1128</lpage>.</mixed-citation></ref><ref id="B7"><mixed-citation xmlns:xlink="http://www.w3.org/1999/xlink" xlink:type="simple"><person-group><name name-style="western"><surname>Carvalho-Filho</surname><given-names>A</given-names></name></person-group> (<year>1999</year>) <source>Peixes: costa brasileira.</source><publisher-name>Melro</publisher-name>, <publisher-loc>São Paulo</publisher-loc>, <size units="page">320 pp</size>.</mixed-citation></ref><ref id="B27"><mixed-citation xmlns:xlink="http://www.w3.org/1999/xlink" xlink:type="simple"><person-group><name name-style="western"><surname>Menezes</surname><given-names>NA</given-names></name></person-group> (<year>2011</year>) <article-title>Checklist dos peixes marinhos do Estado de São Paulo, Brasil.</article-title><source>Biota Neotropica</source><volume>11</volume>: <fpage>33</fpage>–<lpage>46</lpage>. <ext-link xlink:type="simple" ext-link-type="doi" xlink:href="10.1590/S1676-06032011000500003">https://doi.org/10.1590/S1676-06032011000500003</ext-link></mixed-citation></ref><ref id="B30"><mixed-citation xmlns:xlink="http://www.w3.org/1999/xlink" xlink:type="simple"><person-group><name name-style="western"><surname>Mincarone</surname><given-names>MM</given-names></name><name name-style="western"><surname>Martins</surname><given-names>AS</given-names></name><name name-style="western"><surname>Costa</surname><given-names>PASd</given-names></name><name name-style="western"><surname>Braga</surname><given-names>AdC</given-names></name><name name-style="western"><surname>Haimovici</surname><given-names>M</given-names></name></person-group> (<year>2017</year>) <article-title>Peixes marinhos da Bacia de Campos: uma revisão da diversidade.</article-title> In: <person-group><name name-style="western"><surname>Curbelo-Fernandez</surname><given-names>MP</given-names></name><name name-style="western"><surname>Braga</surname><given-names>AC</given-names></name></person-group> (<role>Eds</role>) <issue-title>Comunidades Demersais e Bioconstrutores: caracterização ambiental regional da Bacia de Campos, Atlântico Sudoeste.</issue-title><source>Elsevier, Rio de Janeiro</source>, <fpage>187</fpage>–<lpage>216</lpage>. <ext-link xlink:type="simple" ext-link-type="doi" xlink:href="10.1016/B978-85-352-7295-6.50008-7">https://doi.org/10.1016/B978-85-352-7295-6.50008-7</ext-link></mixed-citation></ref><ref id="B37"><mixed-citation xmlns:xlink="http://www.w3.org/1999/xlink" xlink:type="simple"><person-group><name name-style="western"><surname>Pinheiro</surname><given-names>HT</given-names></name><name name-style="western"><surname>Rocha</surname><given-names>LA</given-names></name><name name-style="western"><surname>Macieira</surname><given-names>RM</given-names></name><name name-style="western"><surname>Carvalho-Filho</surname><given-names>A</given-names></name><name name-style="western"><surname>Anderson</surname><given-names>AB</given-names></name><name name-style="western"><surname>Bender</surname><given-names>MG</given-names></name><name name-style="western"><surname>Di Dario</surname><given-names>F</given-names></name><name name-style="western"><surname>Ferreira</surname><given-names>CEL</given-names></name><name name-style="western"><surname>Figueiredo-Filho</surname><given-names>J</given-names></name><name name-style="western"><surname>Francini-Filho</surname><given-names>R</given-names></name><name name-style="western"><surname>Gasparini</surname><given-names>JL</given-names></name><name name-style="western"><surname>Joyeux</surname><given-names>J-C</given-names></name><name name-style="western"><surname>Luiz</surname><given-names>OJ</given-names></name><name name-style="western"><surname>Mincarone</surname><given-names>MM</given-names></name><name name-style="western"><surname>Moura</surname><given-names>RL</given-names></name><name name-style="western"><surname>Nunes</surname><given-names>JdACC</given-names></name><name name-style="western"><surname>Quimbayo</surname><given-names>JP</given-names></name><name name-style="western"><surname>Rosa</surname><given-names>RS</given-names></name><name name-style="western"><surname>Sampaio</surname><given-names>CLS</given-names></name><name name-style="western"><surname>Sazima</surname><given-names>I</given-names></name><name name-style="western"><surname>Simon</surname><given-names>T</given-names></name><name name-style="western"><surname>Vila-Nova</surname><given-names>DA</given-names></name><name name-style="western"><surname>Floeter</surname><given-names>SR</given-names></name></person-group> (<year>2018</year>) <article-title>South-western Atlantic reef fishes: Zoogeographical patterns and ecological drivers reveal a secondary biodiversity centre in the Atlantic Ocean.</article-title><source>Diversity and Distributions:</source><volume>24</volume>: <fpage>951</fpage>–<lpage>965</lpage>. <ext-link xlink:type="simple" ext-link-type="doi" xlink:href="10.1111/ddi.12729">https://doi.org/10.1111/ddi.12729</ext-link></mixed-citation></ref></ref-list></tp:taxon-treatment>
