# Supplementary material for: Review of Brazilian jawfishes of the genus Opistognathus with descriptions of two new species (Teleostei, Opistognathidae)
Source: Zookeys. 2018 Nov 1;(794):95–133. doi: 10.3897/zookeys.794.26789 (PMC6224365; doi:10.3897/zookeys.794.26789)
Supplement: XML Treatment for Opistognathus cuvierii [file zookeys.794.26789-treatment4.xml]

<!DOCTYPE tp:taxon-treatment
  PUBLIC "-//TaxonX//DTD Taxonomic Treatment Publishing DTD v0 20100105//EN" "tax-treatment-NSO.dtd">
<tp:taxon-treatment xmlns:tp="http://www.plazi.org/taxpub"><tp:treatment-meta><kwd-group><label>Taxon classification</label><kwd><named-content xmlns:xlink="http://www.w3.org/1999/xlink" content-type="kingdom">Animalia</named-content></kwd><kwd><named-content xmlns:xlink="http://www.w3.org/1999/xlink" content-type="order">Perciformes</named-content></kwd><kwd><named-content xmlns:xlink="http://www.w3.org/1999/xlink" content-type="family">Opistognathidae</named-content></kwd></kwd-group><mixed-citation publication-type="journal"><person-group><name><surname>Smith-Vaniz</surname><given-names>William F.</given-names></name><name><surname>Tornabene</surname><given-names>Luke</given-names></name><name><surname>Macieira</surname><given-names>Raphael M.</given-names></name></person-group><article-title>Review of Brazilian jawfishes of the genus <italic><tp:taxon-name><tp:taxon-name-part taxon-name-part-type="genus" reg="Opistognathus">Opistognathus</tp:taxon-name-part></tp:taxon-name></italic> with descriptions of two new species (<tp:taxon-name><tp:taxon-name-part taxon-name-part-type="subclass">Teleostei</tp:taxon-name-part></tp:taxon-name>, <tp:taxon-name><tp:taxon-name-part taxon-name-part-type="family">Opistognathidae</tp:taxon-name-part></tp:taxon-name>)</article-title><source>Zookeys</source><day>1</day><month>11</month><year>2018</year><volume>2018</volume><issue>794</issue><fpage>95</fpage><lpage>133</lpage><pub-id pub-id-type="doi">10.3897/zookeys.794.26789</pub-id></mixed-citation></tp:treatment-meta><tp:nomenclature><tp:taxon-name>
            <tp:taxon-name-part taxon-name-part-type="genus" reg="Opistognathus">Opistognathus</tp:taxon-name-part>
            <tp:taxon-name-part taxon-name-part-type="species" reg="cuvierii">cuvierii</tp:taxon-name-part>
          </tp:taxon-name><tp:taxon-authority>Valenciennes, 1836</tp:taxon-authority><xref ref-type="fig" rid="F14">Figures 14</xref><xref ref-type="fig" rid="F15">, 15</xref><xref ref-type="table" rid="T1">; Tables 1</xref><xref ref-type="table" rid="T2">, 2</xref><!--PageBreak--><tp:nomenclature-citation-list><tp:nomenclature-citation><tp:taxon-name>
                <tp:taxon-name-part taxon-name-part-type="genus" reg="Opisthognathus">Opisthognathus</tp:taxon-name-part>
              </tp:taxon-name><comment>[sic] <tp:taxon-name><tp:taxon-name-part taxon-name-part-type="genus" reg="Opistognathus"/><tp:taxon-name-part taxon-name-part-type="species" reg="cuvierii">cuvierii</tp:taxon-name-part></tp:taxon-name> Valenciennes in Cuvier and Valenciennes 1836: 504, color pl. 343 (original description; Bahia: holotype <named-content xmlns:xlink="http://www.w3.org/1999/xlink" content-type="dwc:institutional_code" xlink:type="simple">MNHN</named-content> A. 2108); <xref ref-type="bibr" rid="B44">Roux 1964</xref>: 413, pl. 10 (listed; original illustration of holotype reproduced).</comment></tp:nomenclature-citation><tp:nomenclature-citation><tp:taxon-name>
                <tp:taxon-name-part taxon-name-part-type="genus" reg="Opistognathus">Opistognathus</tp:taxon-name-part>
                <tp:taxon-name-part taxon-name-part-type="species" reg="cuvierii">cuvierii</tp:taxon-name-part>
              </tp:taxon-name><comment>: <xref ref-type="bibr" rid="B29">Menezes and Figueiredo 1985</xref>: 42, fig. 47 (description); <xref ref-type="bibr" rid="B51">Smith-Vaniz 1997</xref>: 1106, fig. 21 (description); <xref ref-type="bibr" rid="B37">Pinheiro et al. 2018</xref>, Southwestern Atlantic (SWA) Endemic reef fishes – Annotated Checklist: 28–29, color fig. 18.</comment></tp:nomenclature-citation><tp:nomenclature-citation><tp:taxon-name>
                <tp:taxon-name-part taxon-name-part-type="genus" reg="Opistognathus">Opistognathus</tp:taxon-name-part>
                <tp:taxon-name-part taxon-name-part-type="species" reg="cuvieri">cuvieri</tp:taxon-name-part>
              </tp:taxon-name><comment>: <xref ref-type="bibr" rid="B45">Roux 1973</xref>: 151 (description); <xref ref-type="bibr" rid="B7">Carvalho-Filho 1999</xref>: 194 (abbreviated description and occurrence to São Paulo); <xref ref-type="bibr" rid="B30">Mincarone et al. 2017</xref>: 207 (listed).</comment></tp:nomenclature-citation></tp:nomenclature-citation-list></tp:nomenclature><tp:treatment-sec sec-type="description" id="SECID0EKCBG"><title>Abbreviated description.</title><p>A species of <italic><tp:taxon-name><tp:taxon-name-part taxon-name-part-type="genus" reg="Opistognathus">Opistognathus</tp:taxon-name-part></tp:taxon-name></italic> with the following combination of characters: anterior nostril a short tube with simple cirrus on posterior rim; adults with posterior end of maxilla ending as thin, flexible lamina (slightly elongate in mature females and very elongate in males); supramaxilla present; subopercle without a broad, fan-like flap; most of nape without sensory pores; dorsal-fin spines thin, flexible, usually curved distally, and tips without pale, slightly swollen tabs; dorsal fin XI, 16, with all soft rays weakly branched distally; anal fin II, 16; body with 60–72 oblique scale rows in longitudinal series; vertebrae 10+19; supraneurals 1 or 2; gill rakers 9–11+20–23=30–35; spinous dorsal fin with an ocellus between spines 3–7, otherwise dorsal fin with rows of pale spots and dorsum without 5 or 6 dusky bands that extend onto base of dorsal fin; pelvic fins uniformly dark; caudal fin dark with two <!--PageBreak-->pale bands; underside of upper jaw and adjacent membranes in adults with two dark blotches, the innermost one poorly developed (males) (<xref ref-type="bibr" rid="B51">Smith-Vaniz 1997</xref>: fig. 9d), or these blotches absent (females); buccal pigmentation consisting of a dark blotch on either side of esophageal opening widely separated by pale median area that continues between upper pharyngeal tooth patches (<xref ref-type="bibr" rid="B51">Smith-Vaniz 1997</xref>: fig. 13c).</p><fig id="F14" position="float" orientation="portrait"><label>Figure 14.</label><caption><p><italic><tp:taxon-name><tp:taxon-name-part taxon-name-part-type="genus" reg="Opistognathus">Opistognathus</tp:taxon-name-part><tp:taxon-name-part taxon-name-part-type="species" reg="cuvierii">cuvierii</tp:taxon-name-part></tp:taxon-name></italic>, 80 mm TL estimated, Ilha dos Frades, Baía de Todos os Santos, Bahia, Brazil. Photograph by Cláudio L. S. Sampaio.</p></caption><graphic xmlns:xlink="http://www.w3.org/1999/xlink" xlink:href="zookeys-794-095-g014.jpg" position="float" orientation="portrait" xlink:type="simple" id="oo_239893.jpg"/></fig><fig id="F15" position="float" orientation="portrait"><label>Figure 15.</label><caption><p><italic><tp:taxon-name><tp:taxon-name-part taxon-name-part-type="genus" reg="Opistognathus">Opistognathus</tp:taxon-name-part><tp:taxon-name-part taxon-name-part-type="species" reg="cuvierii">cuvierii</tp:taxon-name-part></tp:taxon-name></italic>, <abbrev xmlns:xlink="http://www.w3.org/1999/xlink" content-type="institution" xlink:title="Stanford University, collection transferred to CAS" id="ABBRID0EMEBG" xlink:type="simple">SU</abbrev> 52354, 102 mm SL, male, Bahia, Brazil. Drawn by Jack R. Schroeder; after <xref ref-type="bibr" rid="B51">Smith-Vaniz (1997)</xref>.</p></caption><graphic xmlns:xlink="http://www.w3.org/1999/xlink" xlink:href="zookeys-794-095-g015.jpg" position="float" orientation="portrait" xlink:type="simple" id="oo_239894.jpg"/></fig></tp:treatment-sec><tp:treatment-sec sec-type="material" id="SECID0E1EBG"><title>Material examined.</title><p>5 specimens (80.5–11.5 mm SL), including the holotype, cited in <xref ref-type="bibr" rid="B51">Smith-Vaniz (1997)</xref>.</p></tp:treatment-sec><tp:treatment-sec sec-type="distribution" id="SECID0EEFBG"><title>Distribution, habitat, and natural history.</title><p>A Brazilian endemic (Figure <xref ref-type="fig" rid="F6">6</xref>), known from Bahia to São Paulo but absent from oceanic islands. Distributed in coastal regions, in depths between 1–35 meters, associated with gravel and sand or silt and <!--PageBreak-->sand bottoms, near coral reefs and rocky areas. This species has been observed resting on the bottom (Figure <xref ref-type="fig" rid="F14">14</xref>) or in burrows (<xref ref-type="bibr" rid="B38">Pinto 1970</xref>).</p></tp:treatment-sec><tp:treatment-sec sec-type="Conservation" id="SECID0EYFBG"><title>Conservation.</title><p>The conservation status of this species has been assessed by the Ministério do Meio Ambiente/Instituto Chico Mendes de Conservação da Biodiversidade (MMA/ICMBio - Brazil) and it was listed as Least Concern.</p></tp:treatment-sec><tp:treatment-sec><!--Section generated to contain objects referenced in tp:taxon-treatment.--><table-wrap id="T1" position="float" orientation="portrait"><label>Table 1.</label><caption><p>Summary of selected characters in Brazilian species of <italic><tp:taxon-name><tp:taxon-name-part taxon-name-part-type="genus" reg="Opistognathus">Opistognathus</tp:taxon-name-part></tp:taxon-name></italic>. Exceptional values in parentheses.</p></caption><table id="TID0EB6AI" rules="all"><tbody><tr><th rowspan="1" colspan="1">Characters</th><th rowspan="1" colspan="1">
                <italic><tp:taxon-name>
                    <tp:taxon-name-part taxon-name-part-type="genus" reg="Opistognathus">O.</tp:taxon-name-part>
                    <tp:taxon-name-part taxon-name-part-type="species" reg="thionyi">thionyi</tp:taxon-name-part>
                  </tp:taxon-name></italic>
              </th><th rowspan="1" colspan="1">
                <italic><tp:taxon-name>
                    <tp:taxon-name-part taxon-name-part-type="genus" reg="Opistognathus">O.</tp:taxon-name-part>
                    <tp:taxon-name-part taxon-name-part-type="species" reg="vicinus">vicinus</tp:taxon-name-part>
                  </tp:taxon-name></italic>
              </th><th rowspan="1" colspan="1">
                <italic><tp:taxon-name>
                    <tp:taxon-name-part taxon-name-part-type="genus" reg="Opistognathus">O.</tp:taxon-name-part>
                    <tp:taxon-name-part taxon-name-part-type="species" reg="brasiliensis">brasiliensis</tp:taxon-name-part>
                  </tp:taxon-name></italic>
              </th><th rowspan="1" colspan="1">
                <italic><tp:taxon-name>
                    <tp:taxon-name-part taxon-name-part-type="genus" reg="Opistognathus">O.</tp:taxon-name-part>
                    <tp:taxon-name-part taxon-name-part-type="species" reg="cuvierii">cuvierii</tp:taxon-name-part>
                  </tp:taxon-name></italic>
              </th><th rowspan="1" colspan="1">
                <italic><tp:taxon-name>
                    <tp:taxon-name-part taxon-name-part-type="genus" reg="Opistognathus">O.</tp:taxon-name-part>
                    <tp:taxon-name-part taxon-name-part-type="species" reg="lonchurus">lonchurus</tp:taxon-name-part>
                  </tp:taxon-name><sup>1</sup></italic>
              </th><th rowspan="1" colspan="1">
                <italic><tp:taxon-name>
                    <tp:taxon-name-part taxon-name-part-type="genus" reg="Opistognathus">O.</tp:taxon-name-part>
                    <tp:taxon-name-part taxon-name-part-type="uncertainty-rank">aff.</tp:taxon-name-part>
                    <tp:taxon-name-part taxon-name-part-type="species" reg="aurifrons">aurifrons</tp:taxon-name-part>
                  </tp:taxon-name></italic>
              </th></tr><tr><td rowspan="1" colspan="1">Dorsal fin</td><td rowspan="1" colspan="1">XI, 16 (15)</td><td rowspan="1" colspan="1">XI, 14</td><td rowspan="1" colspan="1">XI, 16</td><td rowspan="1" colspan="1">XI, 16</td><td rowspan="1" colspan="1">XI, 12 (13)</td><td rowspan="1" colspan="1">XI, 14–15</td></tr><tr><td rowspan="1" colspan="1">Anal fin</td><td rowspan="1" colspan="1">III, 15 (14)</td><td rowspan="1" colspan="1">II–III, 13 (12)</td><td rowspan="1" colspan="1">III, 15–16</td><td rowspan="1" colspan="1">III, 16</td><td rowspan="1" colspan="1">III, 12 (13)</td><td rowspan="1" colspan="1">III, 14–15</td></tr><tr><td rowspan="1" colspan="1">Caudal vertebrae</td><td rowspan="1" colspan="1">18</td><td rowspan="1" colspan="1">17</td><td rowspan="1" colspan="1">18</td><td rowspan="1" colspan="1">19</td><td rowspan="1" colspan="1">16</td><td rowspan="1" colspan="1">17</td></tr><tr><td rowspan="1" colspan="1">Supraneurals</td><td rowspan="1" colspan="1">0</td><td rowspan="1" colspan="1">0</td><td rowspan="1" colspan="1">2</td><td rowspan="1" colspan="1">1–2</td><td rowspan="1" colspan="1">1</td><td rowspan="1" colspan="1">0</td></tr><tr><td rowspan="1" colspan="1">Body scale rows</td><td rowspan="1" colspan="1">45–52</td><td rowspan="1" colspan="1">43–47</td><td rowspan="1" colspan="1">59–75</td><td rowspan="1" colspan="1">60–72</td><td rowspan="1" colspan="1">63–76</td><td rowspan="1" colspan="1">66–76</td></tr><tr><td rowspan="1" colspan="1">LL terminus</td><td rowspan="1" colspan="1">3–5</td><td rowspan="1" colspan="1">1–3</td><td rowspan="1" colspan="1">3–4</td><td rowspan="1" colspan="1">2–3</td><td rowspan="1" colspan="1">2–4</td><td rowspan="1" colspan="1">6–9</td></tr><tr><td rowspan="1" colspan="1">Unbranched dorsal rays</td><td rowspan="1" colspan="1">0</td><td rowspan="1" colspan="1">0–1</td><td rowspan="1" colspan="1">1</td><td rowspan="1" colspan="1">1</td><td rowspan="1" colspan="1">5–8</td><td rowspan="1" colspan="1">6–11</td></tr><tr><td rowspan="1" colspan="1">Vomerine teeth</td><td rowspan="1" colspan="1">1</td><td rowspan="1" colspan="1">0</td><td rowspan="1" colspan="1">1–3</td><td rowspan="1" colspan="1">2</td><td rowspan="1" colspan="1">2–7</td><td rowspan="1" colspan="1">1–3</td></tr><tr><td rowspan="1" colspan="1">Nasal cirrus</td><td rowspan="1" colspan="1">yes</td><td rowspan="1" colspan="1">yes</td><td rowspan="1" colspan="1">yes</td><td rowspan="1" colspan="1">yes</td><td rowspan="1" colspan="1">no</td><td rowspan="1" colspan="1">no</td></tr><tr><td rowspan="1" colspan="1">Upper jaw fimbriate</td><td rowspan="1" colspan="1">no</td><td rowspan="1" colspan="1">no</td><td rowspan="1" colspan="1">yes</td><td rowspan="1" colspan="1">yes</td><td rowspan="1" colspan="1">no</td><td rowspan="1" colspan="1">no</td></tr><tr><td rowspan="1" colspan="1">Supramaxilla present</td><td rowspan="1" colspan="1">no</td><td rowspan="1" colspan="1">no</td><td rowspan="1" colspan="1">yes</td><td rowspan="1" colspan="1">yes</td><td rowspan="1" colspan="1">yes</td><td rowspan="1" colspan="1">yes</td></tr><tr><td rowspan="1" colspan="1">Subopercle flap wide</td><td rowspan="1" colspan="1">yes</td><td rowspan="1" colspan="1">no</td><td rowspan="1" colspan="1">no</td><td rowspan="1" colspan="1">no</td><td rowspan="1" colspan="1">no</td><td rowspan="1" colspan="1">no</td></tr><tr><td rowspan="1" colspan="1">Dorsal-fin spines stiff with fleshy tabs on tips<sup>2</sup></td><td rowspan="1" colspan="1">yes</td><td rowspan="1" colspan="1">yes</td><td rowspan="1" colspan="1">no</td><td rowspan="1" colspan="1">no</td><td rowspan="1" colspan="1">no</td><td rowspan="1" colspan="1">no</td></tr><tr><td rowspan="1" colspan="1">Buccal pigmentation</td><td rowspan="1" colspan="1">no</td><td rowspan="1" colspan="1">no</td><td rowspan="1" colspan="1">yes</td><td rowspan="1" colspan="1">yes</td><td rowspan="1" colspan="1">no</td><td rowspan="1" colspan="1">no</td></tr><tr><td rowspan="1" colspan="1">Caudal fin banded</td><td rowspan="1" colspan="1">yes</td><td rowspan="1" colspan="1">yes</td><td rowspan="1" colspan="1">no</td><td rowspan="1" colspan="1">yes</td><td rowspan="1" colspan="1">no</td><td rowspan="1" colspan="1">no</td></tr><tr><td rowspan="1" colspan="1">Spinous dorsal-fin with dark spot or ocellus</td><td rowspan="1" colspan="1">yes or no</td><td rowspan="1" colspan="1">yes</td><td rowspan="1" colspan="1">yes</td><td rowspan="1" colspan="1">yes</td><td rowspan="1" colspan="1">no</td><td rowspan="1" colspan="1">no</td></tr></tbody></table><table-wrap-foot><fn><p><sup>1</sup> Includes data from non-Brazilian specimens. <sup>2</sup> Fleshy spine tabs present only in adults.</p></fn></table-wrap-foot></table-wrap><table-wrap id="T2" position="float" orientation="portrait"><label>Table 2.</label><caption><p>Mean between-group p-distances. Shaded values on the diagonal are mean within-group p-distances for groups with more than one sequence. The number of base differences per site from averaging over all sequence pairs between groups are shown. The analysis involved 103 nucleotide sequences. Codon positions included 1st+2nd+3rd+noncoding. All positions containing gaps and missing data were eliminated. There are a total of 103 positions in the final dataset. Evolutionary analyses were conducted in MEGA7 [1]. Caribbean Clade 1 = Florida, Bahamas, Caribbean; Caribbean Clade 2 = Aruba and Curacao</p></caption><table id="TID0ENRBI" rules="all"><tbody><tr><th rowspan="1" colspan="1">Species</th><th rowspan="1" colspan="1">
                <italic><tp:taxon-name>
                    <tp:taxon-name-part taxon-name-part-type="genus" reg="Lonchopisthus">L.</tp:taxon-name-part>
                    <tp:taxon-name-part taxon-name-part-type="species" reg="micrognathus">micrognathus</tp:taxon-name-part>
                  </tp:taxon-name></italic>
              </th><th rowspan="1" colspan="1">
                <italic><tp:taxon-name>
                    <tp:taxon-name-part taxon-name-part-type="genus" reg="Opistognathus">O.</tp:taxon-name-part>
                    <tp:taxon-name-part taxon-name-part-type="species" reg="robinsi">robinsi</tp:taxon-name-part>
                  </tp:taxon-name></italic>
              </th><th rowspan="1" colspan="1">
                <italic><tp:taxon-name>
                    <tp:taxon-name-part taxon-name-part-type="genus" reg="Opistognathus">O.</tp:taxon-name-part>
                    <tp:taxon-name-part taxon-name-part-type="species" reg="macrognathus">macrognathus</tp:taxon-name-part>
                  </tp:taxon-name></italic>
              </th><th rowspan="1" colspan="1">
                <italic><tp:taxon-name>
                    <tp:taxon-name-part taxon-name-part-type="genus" reg="Opistognathus">O.</tp:taxon-name-part>
                    <tp:taxon-name-part taxon-name-part-type="species" reg="brasiliensis">brasiliensis</tp:taxon-name-part>
                  </tp:taxon-name></italic>
              </th><th rowspan="1" colspan="1">
                <italic><tp:taxon-name>
                    <tp:taxon-name-part taxon-name-part-type="genus" reg="Opistognathus">O.</tp:taxon-name-part>
                    <tp:taxon-name-part taxon-name-part-type="species" reg="thionyi">thionyi</tp:taxon-name-part>
                  </tp:taxon-name></italic>
              </th><th rowspan="1" colspan="1">
                <italic><tp:taxon-name>
                    <tp:taxon-name-part taxon-name-part-type="genus" reg="Opistognathus">O.</tp:taxon-name-part>
                    <tp:taxon-name-part taxon-name-part-type="species" reg="maxillosus">maxillosus</tp:taxon-name-part>
                  </tp:taxon-name></italic>
              </th><th rowspan="1" colspan="1">
                <italic><tp:taxon-name>
                    <tp:taxon-name-part taxon-name-part-type="genus" reg="Opistognathus">O.</tp:taxon-name-part>
                    <tp:taxon-name-part taxon-name-part-type="species" reg="whitehursti">whitehursti</tp:taxon-name-part>
                  </tp:taxon-name></italic>
              </th><th rowspan="1" colspan="1">
                <italic><tp:taxon-name>
                    <tp:taxon-name-part taxon-name-part-type="genus" reg="Opistognathus">O.</tp:taxon-name-part>
                    <tp:taxon-name-part taxon-name-part-type="species" reg="vicinus">vicinus</tp:taxon-name-part>
                  </tp:taxon-name></italic>
              </th><th rowspan="1" colspan="1">
                <italic><tp:taxon-name>
                    <tp:taxon-name-part taxon-name-part-type="genus" reg="Opistognathus">O.</tp:taxon-name-part>
                    <tp:taxon-name-part taxon-name-part-type="species" reg="lonchurus">lonchurus</tp:taxon-name-part>
                  </tp:taxon-name></italic>
              </th><th rowspan="1" colspan="1"><italic><tp:taxon-name><tp:taxon-name-part taxon-name-part-type="genus" reg="Opistognathus">O.</tp:taxon-name-part><tp:taxon-name-part taxon-name-part-type="species" reg="aurifrons">aurifrons</tp:taxon-name-part></tp:taxon-name></italic> – Caribbean Clade 1</th><th rowspan="1" colspan="1"><italic><tp:taxon-name><tp:taxon-name-part taxon-name-part-type="genus" reg="Opistognathus">O.</tp:taxon-name-part><tp:taxon-name-part taxon-name-part-type="species" reg="aurifrons">aurifrons</tp:taxon-name-part></tp:taxon-name></italic> – Caribbean Clade 2</th><th rowspan="1" colspan="1"><italic><tp:taxon-name><tp:taxon-name-part taxon-name-part-type="genus" reg="Opistognathus">O.</tp:taxon-name-part><tp:taxon-name-part taxon-name-part-type="species" reg="aurifrons">aurifrons</tp:taxon-name-part></tp:taxon-name></italic> – Fernando de Noronha</th><th rowspan="1" colspan="1"><italic><tp:taxon-name><tp:taxon-name-part taxon-name-part-type="genus" reg="Opistognathus">O.</tp:taxon-name-part><tp:taxon-name-part taxon-name-part-type="species" reg="aurifrons">aurifrons</tp:taxon-name-part></tp:taxon-name></italic> – Brazil mainland</th></tr><tr><td rowspan="1" colspan="1">
                <italic><tp:taxon-name>
                    <tp:taxon-name-part taxon-name-part-type="genus" reg="Lonchopisthus">Lonchopisthus</tp:taxon-name-part>
                    <tp:taxon-name-part taxon-name-part-type="species" reg="micrognathus">micrognathus</tp:taxon-name-part>
                  </tp:taxon-name></italic>
              </td><td rowspan="1" colspan="1" style="background-color: #d9d9d9;">n/a</td><td rowspan="1" colspan="1"/><td rowspan="1" colspan="1"/><td rowspan="1" colspan="1"/><td rowspan="1" colspan="1"/><td rowspan="1" colspan="1"/><td rowspan="1" colspan="1"/><td rowspan="1" colspan="1"/><td rowspan="1" colspan="1"/><td rowspan="1" colspan="1"/><td rowspan="1" colspan="1"/><td rowspan="1" colspan="1"/><td rowspan="1" colspan="1"/></tr><tr><td rowspan="1" colspan="1">
                <italic><tp:taxon-name>
                    <tp:taxon-name-part taxon-name-part-type="genus" reg="Opistognathus">Opistognathus</tp:taxon-name-part>
                    <tp:taxon-name-part taxon-name-part-type="species" reg="robinsi">robinsi</tp:taxon-name-part>
                  </tp:taxon-name></italic>
              </td><td rowspan="1" colspan="1">0.195</td><td rowspan="1" colspan="1" style="background-color: #d9d9d9;">n/a</td><td rowspan="1" colspan="1"/><td rowspan="1" colspan="1"/><td rowspan="1" colspan="1"/><td rowspan="1" colspan="1"/><td rowspan="1" colspan="1"/><td rowspan="1" colspan="1"/><td rowspan="1" colspan="1"/><td rowspan="1" colspan="1"/><td rowspan="1" colspan="1"/><td rowspan="1" colspan="1"/><td rowspan="1" colspan="1"/></tr><tr><td rowspan="1" colspan="1">
                <italic><tp:taxon-name>
                    <tp:taxon-name-part taxon-name-part-type="genus" reg="Opistognathus">Opistognathus</tp:taxon-name-part>
                    <tp:taxon-name-part taxon-name-part-type="species" reg="macrognathus">macrognathus</tp:taxon-name-part>
                  </tp:taxon-name></italic>
              </td><td rowspan="1" colspan="1">0.191</td><td rowspan="1" colspan="1">0.161</td><td rowspan="1" colspan="1" style="background-color: #d9d9d9;">0.003</td><td rowspan="1" colspan="1"/><td rowspan="1" colspan="1"/><td rowspan="1" colspan="1"/><td rowspan="1" colspan="1"/><td rowspan="1" colspan="1"/><td rowspan="1" colspan="1"/><td rowspan="1" colspan="1"/><td rowspan="1" colspan="1"/><td rowspan="1" colspan="1"/><td rowspan="1" colspan="1"/></tr><tr><td rowspan="1" colspan="1">
                <italic><tp:taxon-name>
                    <tp:taxon-name-part taxon-name-part-type="genus" reg="Opistognathus">Opistognathus</tp:taxon-name-part>
                    <tp:taxon-name-part taxon-name-part-type="species" reg="brasiliensis">brasiliensis</tp:taxon-name-part>
                  </tp:taxon-name></italic>
              </td><td rowspan="1" colspan="1">0.181</td><td rowspan="1" colspan="1">0.141</td><td rowspan="1" colspan="1">0.120</td><td rowspan="1" colspan="1" style="background-color: #d9d9d9;">n/a</td><td rowspan="1" colspan="1"/><td rowspan="1" colspan="1"/><td rowspan="1" colspan="1"/><td rowspan="1" colspan="1"/><td rowspan="1" colspan="1"/><td rowspan="1" colspan="1"/><td rowspan="1" colspan="1"/><td rowspan="1" colspan="1"/><td rowspan="1" colspan="1"/></tr><tr><td rowspan="1" colspan="1">
                <italic><tp:taxon-name>
                    <tp:taxon-name-part taxon-name-part-type="genus" reg="Opistognathus">Opistognathus</tp:taxon-name-part>
                    <tp:taxon-name-part taxon-name-part-type="species" reg="thionyi">thionyi</tp:taxon-name-part>
                  </tp:taxon-name></italic>
              </td><td rowspan="1" colspan="1">0.176</td><td rowspan="1" colspan="1">0.135</td><td rowspan="1" colspan="1">0.138</td><td rowspan="1" colspan="1">0.132</td><td rowspan="1" colspan="1" style="background-color: #d9d9d9;">0.002</td><td rowspan="1" colspan="1"/><td rowspan="1" colspan="1"/><td rowspan="1" colspan="1"/><td rowspan="1" colspan="1"/><td rowspan="1" colspan="1"/><td rowspan="1" colspan="1"/><td rowspan="1" colspan="1"/><td rowspan="1" colspan="1"/></tr><tr><td rowspan="1" colspan="1">
                <italic><tp:taxon-name>
                    <tp:taxon-name-part taxon-name-part-type="genus" reg="Opistognathus">Opistognathus</tp:taxon-name-part>
                    <tp:taxon-name-part taxon-name-part-type="species" reg="maxillosus">maxillosus</tp:taxon-name-part>
                  </tp:taxon-name></italic>
              </td><td rowspan="1" colspan="1">0.169</td><td rowspan="1" colspan="1">0.152</td><td rowspan="1" colspan="1">0.162</td><td rowspan="1" colspan="1">0.132</td><td rowspan="1" colspan="1">0.090</td><td rowspan="1" colspan="1" style="background-color: #d9d9d9;">0.009</td><td rowspan="1" colspan="1"/><td rowspan="1" colspan="1"/><td rowspan="1" colspan="1"/><td rowspan="1" colspan="1"/><td rowspan="1" colspan="1"/><td rowspan="1" colspan="1"/><td rowspan="1" colspan="1"/></tr><tr><td rowspan="1" colspan="1">
                <italic><tp:taxon-name>
                    <tp:taxon-name-part taxon-name-part-type="genus" reg="Opistognathus">Opistognathus</tp:taxon-name-part>
                    <tp:taxon-name-part taxon-name-part-type="species" reg="whitehursti">whitehursti</tp:taxon-name-part>
                  </tp:taxon-name></italic>
              </td><td rowspan="1" colspan="1">0.162</td><td rowspan="1" colspan="1">0.177</td><td rowspan="1" colspan="1">0.153</td><td rowspan="1" colspan="1">0.175</td><td rowspan="1" colspan="1">0.125</td><td rowspan="1" colspan="1">0.161</td><td rowspan="1" colspan="1" style="background-color: #d9d9d9;">0.003</td><td rowspan="1" colspan="1"/><td rowspan="1" colspan="1"/><td rowspan="1" colspan="1"/><td rowspan="1" colspan="1"/><td rowspan="1" colspan="1"/><td rowspan="1" colspan="1"/></tr><tr><td rowspan="1" colspan="1">
                <italic><tp:taxon-name>
                    <tp:taxon-name-part taxon-name-part-type="genus" reg="Opistognathus">Opistognathus</tp:taxon-name-part>
                    <tp:taxon-name-part taxon-name-part-type="species" reg="vicinus">vicinus</tp:taxon-name-part>
                  </tp:taxon-name></italic>
              </td><td rowspan="1" colspan="1">0.173</td><td rowspan="1" colspan="1">0.159</td><td rowspan="1" colspan="1">0.149</td><td rowspan="1" colspan="1">0.159</td><td rowspan="1" colspan="1">0.143</td><td rowspan="1" colspan="1">0.165</td><td rowspan="1" colspan="1">0.111</td><td rowspan="1" colspan="1" style="background-color: #d9d9d9;">0.000</td><td rowspan="1" colspan="1"/><td rowspan="1" colspan="1"/><td rowspan="1" colspan="1"/><td rowspan="1" colspan="1"/><td rowspan="1" colspan="1"/></tr><tr><td rowspan="1" colspan="1">
                <italic><tp:taxon-name>
                    <tp:taxon-name-part taxon-name-part-type="genus" reg="Opistognathus">Opistognathus</tp:taxon-name-part>
                    <tp:taxon-name-part taxon-name-part-type="species" reg="lonchurus">lonchurus</tp:taxon-name-part>
                  </tp:taxon-name></italic>
              </td><td rowspan="1" colspan="1">0.151</td><td rowspan="1" colspan="1">0.170</td><td rowspan="1" colspan="1">0.176</td><td rowspan="1" colspan="1">0.170</td><td rowspan="1" colspan="1">0.142</td><td rowspan="1" colspan="1">0.173</td><td rowspan="1" colspan="1">0.139</td><td rowspan="1" colspan="1">0.165</td><td rowspan="1" colspan="1" style="background-color: #d9d9d9;">n/a</td><td rowspan="1" colspan="1"/><td rowspan="1" colspan="1"/><td rowspan="1" colspan="1"/><td rowspan="1" colspan="1"/></tr><tr><td rowspan="1" colspan="1">
                <italic><tp:taxon-name>
                    <tp:taxon-name-part taxon-name-part-type="genus" reg="Opistognathus">Opistognathus</tp:taxon-name-part>
                    <tp:taxon-name-part taxon-name-part-type="species" reg="aurifrons">aurifrons</tp:taxon-name-part>
                  </tp:taxon-name></italic>
              </td><td rowspan="1" colspan="1">0.189</td><td rowspan="1" colspan="1">0.163</td><td rowspan="1" colspan="1">0.184</td><td rowspan="1" colspan="1">0.167</td><td rowspan="1" colspan="1">0.159</td><td rowspan="1" colspan="1">0.176</td><td rowspan="1" colspan="1">0.194</td><td rowspan="1" colspan="1">0.186</td><td rowspan="1" colspan="1">0.134</td><td rowspan="1" colspan="1" style="background-color: #d9d9d9;">0.002</td><td rowspan="1" colspan="1"/><td rowspan="1" colspan="1"/><td rowspan="1" colspan="1"/></tr><tr><td rowspan="1" colspan="14">(Caribbean Clade 2)</td></tr><tr><td rowspan="1" colspan="1">
                <italic><tp:taxon-name>
                    <tp:taxon-name-part taxon-name-part-type="genus" reg="Opistognathus">Opistognathus</tp:taxon-name-part>
                    <tp:taxon-name-part taxon-name-part-type="species" reg="aurifrons">aurifrons</tp:taxon-name-part>
                  </tp:taxon-name></italic>
              </td><td rowspan="1" colspan="1">0.181</td><td rowspan="1" colspan="1">0.171</td><td rowspan="1" colspan="1">0.186</td><td rowspan="1" colspan="1">0.178</td><td rowspan="1" colspan="1">0.160</td><td rowspan="1" colspan="1">0.180</td><td rowspan="1" colspan="1">0.184</td><td rowspan="1" colspan="1">0.193</td><td rowspan="1" colspan="1">0.128</td><td rowspan="1" colspan="1">0.032</td><td rowspan="1" colspan="1" style="background-color: #d9d9d9;">0.006</td><td rowspan="1" colspan="1"/><td rowspan="1" colspan="1"/></tr><tr><td rowspan="1" colspan="14">(Caribbean Clade 1)</td></tr><tr><td rowspan="1" colspan="1">
                <italic><tp:taxon-name>
                    <tp:taxon-name-part taxon-name-part-type="genus" reg="Opistognathus">Opistognathus</tp:taxon-name-part>
                    <tp:taxon-name-part taxon-name-part-type="species" reg="aurifrons">aurifrons</tp:taxon-name-part>
                  </tp:taxon-name></italic>
              </td><td rowspan="1" colspan="1">0.181</td><td rowspan="1" colspan="1">0.173</td><td rowspan="1" colspan="1">0.178</td><td rowspan="1" colspan="1">0.165</td><td rowspan="1" colspan="1">0.148</td><td rowspan="1" colspan="1">0.174</td><td rowspan="1" colspan="1">0.178</td><td rowspan="1" colspan="1">0.186</td><td rowspan="1" colspan="1">0.132</td><td rowspan="1" colspan="1">0.035</td><td rowspan="1" colspan="1">0.043</td><td rowspan="1" colspan="1" style="background-color: #d9d9d9;">0.000</td><td rowspan="1" colspan="1"/></tr><tr><td rowspan="1" colspan="14">(Fernando de Noronha)</td></tr><tr><td rowspan="1" colspan="1">
                <italic><tp:taxon-name>
                    <tp:taxon-name-part taxon-name-part-type="genus" reg="Opistognathus">Opistognathus</tp:taxon-name-part>
                    <tp:taxon-name-part taxon-name-part-type="species" reg="aurifrons">aurifrons</tp:taxon-name-part>
                  </tp:taxon-name></italic>
              </td><td rowspan="1" colspan="1">0.181</td><td rowspan="1" colspan="1">0.178</td><td rowspan="1" colspan="1">0.176</td><td rowspan="1" colspan="1">0.173</td><td rowspan="1" colspan="1">0.159</td><td rowspan="1" colspan="1">0.185</td><td rowspan="1" colspan="1">0.181</td><td rowspan="1" colspan="1">0.184</td><td rowspan="1" colspan="1">0.132</td><td rowspan="1" colspan="1">0.040</td><td rowspan="1" colspan="1">0.045</td><td rowspan="1" colspan="1">0.016</td><td rowspan="1" colspan="1">0.000</td></tr><tr><td rowspan="1" colspan="14">(Brazil mainland)</td></tr></tbody></table></table-wrap><fig id="F6" position="float" orientation="portrait"><label>Figure 6.</label><caption><p>Distributions of <italic><tp:taxon-name><tp:taxon-name-part taxon-name-part-type="genus" reg="Opistognathus">Opistognathus</tp:taxon-name-part></tp:taxon-name></italic> species in Brazilian Province; light shaded areas indicate continental shelf.</p></caption><graphic xmlns:xlink="http://www.w3.org/1999/xlink" xlink:href="zookeys-794-095-g006.jpg" position="float" orientation="portrait" xlink:type="simple" id="oo_239885.jpg"/></fig></tp:treatment-sec><ref-list><ref id="B51"><mixed-citation xmlns:xlink="http://www.w3.org/1999/xlink" xlink:type="simple"><person-group><name name-style="western"><surname>Smith-Vaniz</surname><given-names>WF</given-names></name></person-group> (<year>1997</year>) <article-title>Descriptions of five new species of jawfishes (<italic><tp:taxon-name><tp:taxon-name-part taxon-name-part-type="genus">Opistognathus</tp:taxon-name-part></tp:taxon-name></italic>: <tp:taxon-name><tp:taxon-name-part taxon-name-part-type="family">Opistognathidae</tp:taxon-name-part></tp:taxon-name>) from the western Atlantic Ocean.</article-title><source>Bulletin of Marine Science</source><volume>60</volume>(<issue>3</issue>): <fpage>1074</fpage>–<lpage>1128</lpage>.</mixed-citation></ref><ref id="B44"><mixed-citation xmlns:xlink="http://www.w3.org/1999/xlink" xlink:type="simple"><person-group><name name-style="western"><surname>Roux</surname><given-names>C</given-names></name></person-group> (<year>1964</year>) <article-title>Les Côtes du Brésil et l’Histoire Naturelle des Poissons de Cuvier et Valenciennes. Mélanges ichthyologiques. Mémoires I.F.A.N.</article-title><volume>68</volume>: <fpage>385</fpage>–<lpage>435</lpage>.</mixed-citation></ref><ref id="B29"><mixed-citation xmlns:xlink="http://www.w3.org/1999/xlink" xlink:type="simple"><person-group><name name-style="western"><surname>Menezes</surname><given-names>NA</given-names></name><name name-style="western"><surname>Figueiredo</surname><given-names>JL</given-names></name></person-group> (<year>1985</year>) <source>Manual de peixes marinhos do sudeste do Brasil - Volume V (<tp:taxon-name><tp:taxon-name-part taxon-name-part-type="subclass">Teleostei</tp:taxon-name-part></tp:taxon-name> 4).</source><publisher-name>Museu de Zoologia</publisher-name>, <publisher-loc>Universidade de São Paulo, São Paulo</publisher-loc>, <size units="page">105 pp</size>.</mixed-citation></ref><ref id="B37"><mixed-citation xmlns:xlink="http://www.w3.org/1999/xlink" xlink:type="simple"><person-group><name name-style="western"><surname>Pinheiro</surname><given-names>HT</given-names></name><name name-style="western"><surname>Rocha</surname><given-names>LA</given-names></name><name name-style="western"><surname>Macieira</surname><given-names>RM</given-names></name><name name-style="western"><surname>Carvalho-Filho</surname><given-names>A</given-names></name><name name-style="western"><surname>Anderson</surname><given-names>AB</given-names></name><name name-style="western"><surname>Bender</surname><given-names>MG</given-names></name><name name-style="western"><surname>Di Dario</surname><given-names>F</given-names></name><name name-style="western"><surname>Ferreira</surname><given-names>CEL</given-names></name><name name-style="western"><surname>Figueiredo-Filho</surname><given-names>J</given-names></name><name name-style="western"><surname>Francini-Filho</surname><given-names>R</given-names></name><name name-style="western"><surname>Gasparini</surname><given-names>JL</given-names></name><name name-style="western"><surname>Joyeux</surname><given-names>J-C</given-names></name><name name-style="western"><surname>Luiz</surname><given-names>OJ</given-names></name><name name-style="western"><surname>Mincarone</surname><given-names>MM</given-names></name><name name-style="western"><surname>Moura</surname><given-names>RL</given-names></name><name name-style="western"><surname>Nunes</surname><given-names>JdACC</given-names></name><name name-style="western"><surname>Quimbayo</surname><given-names>JP</given-names></name><name name-style="western"><surname>Rosa</surname><given-names>RS</given-names></name><name name-style="western"><surname>Sampaio</surname><given-names>CLS</given-names></name><name name-style="western"><surname>Sazima</surname><given-names>I</given-names></name><name name-style="western"><surname>Simon</surname><given-names>T</given-names></name><name name-style="western"><surname>Vila-Nova</surname><given-names>DA</given-names></name><name name-style="western"><surname>Floeter</surname><given-names>SR</given-names></name></person-group> (<year>2018</year>) <article-title>South-western Atlantic reef fishes: Zoogeographical patterns and ecological drivers reveal a secondary biodiversity centre in the Atlantic Ocean.</article-title><source>Diversity and Distributions:</source><volume>24</volume>: <fpage>951</fpage>–<lpage>965</lpage>. <ext-link xlink:type="simple" ext-link-type="doi" xlink:href="10.1111/ddi.12729">https://doi.org/10.1111/ddi.12729</ext-link></mixed-citation></ref><ref id="B45"><mixed-citation xmlns:xlink="http://www.w3.org/1999/xlink" xlink:type="simple"><person-group><name name-style="western"><surname>Roux</surname><given-names>C</given-names></name></person-group> (<year>1973</year>) Poissons teleosteens du plateau continental bresilien, resultats scientifiques des campagnes dela “Calypso” X. Annales l’Institut Océanographique, Monaco (Nouvelle Série) 49, fasc. Supplementaire: 23–207.</mixed-citation></ref><ref id="B7"><mixed-citation xmlns:xlink="http://www.w3.org/1999/xlink" xlink:type="simple"><person-group><name name-style="western"><surname>Carvalho-Filho</surname><given-names>A</given-names></name></person-group> (<year>1999</year>) <source>Peixes: costa brasileira.</source><publisher-name>Melro</publisher-name>, <publisher-loc>São Paulo</publisher-loc>, <size units="page">320 pp</size>.</mixed-citation></ref><ref id="B30"><mixed-citation xmlns:xlink="http://www.w3.org/1999/xlink" xlink:type="simple"><person-group><name name-style="western"><surname>Mincarone</surname><given-names>MM</given-names></name><name name-style="western"><surname>Martins</surname><given-names>AS</given-names></name><name name-style="western"><surname>Costa</surname><given-names>PASd</given-names></name><name name-style="western"><surname>Braga</surname><given-names>AdC</given-names></name><name name-style="western"><surname>Haimovici</surname><given-names>M</given-names></name></person-group> (<year>2017</year>) <article-title>Peixes marinhos da Bacia de Campos: uma revisão da diversidade.</article-title> In: <person-group><name name-style="western"><surname>Curbelo-Fernandez</surname><given-names>MP</given-names></name><name name-style="western"><surname>Braga</surname><given-names>AC</given-names></name></person-group> (<role>Eds</role>) <issue-title>Comunidades Demersais e Bioconstrutores: caracterização ambiental regional da Bacia de Campos, Atlântico Sudoeste.</issue-title><source>Elsevier, Rio de Janeiro</source>, <fpage>187</fpage>–<lpage>216</lpage>. <ext-link xlink:type="simple" ext-link-type="doi" xlink:href="10.1016/B978-85-352-7295-6.50008-7">https://doi.org/10.1016/B978-85-352-7295-6.50008-7</ext-link></mixed-citation></ref><ref id="B38"><mixed-citation xmlns:xlink="http://www.w3.org/1999/xlink" xlink:type="simple"><person-group><name name-style="western"><surname>Pinto</surname><given-names>SY</given-names></name></person-group> (<year>1970</year>) <article-title>Observações ictiologicas. III Sobre <italic><tp:taxon-name><tp:taxon-name-part taxon-name-part-type="genus">Opistognathus</tp:taxon-name-part><tp:taxon-name-part taxon-name-part-type="species">cuvieri</tp:taxon-name-part></tp:taxon-name></italic> Valenciennes, 1836 (Actinopterygi, <tp:taxon-name><tp:taxon-name-part taxon-name-part-type="order">Perciformes</tp:taxon-name-part></tp:taxon-name>, <tp:taxon-name><tp:taxon-name-part taxon-name-part-type="family">Opisthognathidae</tp:taxon-name-part></tp:taxon-name>).</article-title><source>Atas da Sociedade de Biologia do Rio de Janeiro</source><volume>13</volume>: <fpage>3</fpage>–<lpage>4</lpage>.</mixed-citation></ref></ref-list></tp:taxon-treatment>
