# Supplementary material for: Review of Brazilian jawfishes of the genus Opistognathus with descriptions of two new species (Teleostei, Opistognathidae)
Source: Zookeys. 2018 Nov 1;(794):95–133. doi: 10.3897/zookeys.794.26789 (PMC6224365; doi:10.3897/zookeys.794.26789)
Supplement: XML Treatment for Opistognathus lonchurus [file zookeys.794.26789-treatment5.xml]

<!DOCTYPE tp:taxon-treatment
  PUBLIC "-//TaxonX//DTD Taxonomic Treatment Publishing DTD v0 20100105//EN" "tax-treatment-NSO.dtd">
<tp:taxon-treatment xmlns:tp="http://www.plazi.org/taxpub"><tp:treatment-meta><kwd-group><label>Taxon classification</label><kwd><named-content xmlns:xlink="http://www.w3.org/1999/xlink" content-type="kingdom">Animalia</named-content></kwd><kwd><named-content xmlns:xlink="http://www.w3.org/1999/xlink" content-type="order">Perciformes</named-content></kwd><kwd><named-content xmlns:xlink="http://www.w3.org/1999/xlink" content-type="family">Opistognathidae</named-content></kwd></kwd-group><mixed-citation publication-type="journal"><person-group><name><surname>Smith-Vaniz</surname><given-names>William F.</given-names></name><name><surname>Tornabene</surname><given-names>Luke</given-names></name><name><surname>Macieira</surname><given-names>Raphael M.</given-names></name></person-group><article-title>Review of Brazilian jawfishes of the genus <italic><tp:taxon-name><tp:taxon-name-part taxon-name-part-type="genus" reg="Opistognathus">Opistognathus</tp:taxon-name-part></tp:taxon-name></italic> with descriptions of two new species (<tp:taxon-name><tp:taxon-name-part taxon-name-part-type="subclass">Teleostei</tp:taxon-name-part></tp:taxon-name>, <tp:taxon-name><tp:taxon-name-part taxon-name-part-type="family">Opistognathidae</tp:taxon-name-part></tp:taxon-name>)</article-title><source>Zookeys</source><day>1</day><month>11</month><year>2018</year><volume>2018</volume><issue>794</issue><fpage>95</fpage><lpage>133</lpage><pub-id pub-id-type="doi">10.3897/zookeys.794.26789</pub-id></mixed-citation></tp:treatment-meta><tp:nomenclature><tp:taxon-name>
            <tp:taxon-name-part taxon-name-part-type="genus" reg="Opistognathus">Opistognathus</tp:taxon-name-part>
            <tp:taxon-name-part taxon-name-part-type="species" reg="lonchurus">lonchurus</tp:taxon-name-part>
          </tp:taxon-name><tp:taxon-authority>Jordan &amp; Gilbert, 1882</tp:taxon-authority><xref ref-type="fig" rid="F4">Figures 4C</xref><xref ref-type="fig" rid="F5">, 5C</xref><xref ref-type="fig" rid="F16">, 16</xref><xref ref-type="table" rid="T1">; Tables 1</xref><xref ref-type="table" rid="T2">, 2</xref><tp:nomenclature-citation-list><tp:nomenclature-citation><tp:taxon-name>
                <tp:taxon-name-part taxon-name-part-type="genus" reg="Opisthognathus">Opisthognathus</tp:taxon-name-part>
              </tp:taxon-name><comment>[sic] <tp:taxon-name><tp:taxon-name-part taxon-name-part-type="genus" reg="Opisthognathus"/><tp:taxon-name-part taxon-name-part-type="species" reg="lonchurus">lonchurus</tp:taxon-name-part></tp:taxon-name> Jordan &amp; Gilbert, 1882: 290 (original description; snapper banks off Pensacola, Florida: holotype <named-content xmlns:xlink="http://www.w3.org/1999/xlink" content-type="dwc:institutional_code" xlink:type="simple">USNM</named-content> 30864); <xref ref-type="bibr" rid="B3">Böhlke and Thomas 1961</xref>: 514–515, Table <xref ref-type="table" rid="T2">2</xref>.</comment></tp:nomenclature-citation><tp:nomenclature-citation><tp:taxon-name>
                <tp:taxon-name-part taxon-name-part-type="genus" reg="Opistognathus">Opistognathus</tp:taxon-name-part>
                <tp:taxon-name-part taxon-name-part-type="species" reg="lonchurus">lonchurus</tp:taxon-name-part>
              </tp:taxon-name><comment>: <xref ref-type="bibr" rid="B13">Floeter and Gasparini 1999</xref>: 58 (Brazil occurrence); <xref ref-type="bibr" rid="B7">Carvalho-Filho 1999</xref>: 194 (abbreviated description).</comment></tp:nomenclature-citation></tp:nomenclature-citation-list></tp:nomenclature><tp:treatment-sec sec-type="description" id="SECID0EMJBG"><title>Abbreviated description.</title><p>A species of <italic><tp:taxon-name><tp:taxon-name-part taxon-name-part-type="genus" reg="Opistognathus">Opistognathus</tp:taxon-name-part></tp:taxon-name></italic> with the following combination of characters: anterior nostril a short tube without a cirrus on posterior rim; posterior end of maxilla rigid, not produced as a thin flexible lamina; supramaxilla present; subopercle without a broad, fan-like flap; most of nape without sensory pores (Figure <xref ref-type="fig" rid="F4">4C</xref>); dorsal fin XI, 12–13, with spines thin and flexible, usually curved distally, tips without pale, slightly swollen tabs, and anterior 5–8 soft rays unbranched; dorsal fin sexually dimorphic, fin rays distinctly higher in large males; anal fin III, 12, with 7–10 anterior rays unbranched; outermost segmented pelvic-fin ray tightly bound to adjacent ray and interradial membrane not incised distally; body with 63–87 oblique scales in longitudinal series; vertebrae 10+16; supraneurals 1; gill rakers 13–17+22–28=35–45; dentary without large canines (Figure <xref ref-type="fig" rid="F5">5C</xref>). Head and body brown to greenish-tan; upper lip blue; body with two narrow blue stripes on side; distal margins of dorsal and anal fins with narrow blue stripe; outer margin of caudal fin and outer ray of pelvic fin blue.</p><fig id="F16" position="float" orientation="portrait"><label>Figure 16.</label><caption><p><italic><tp:taxon-name><tp:taxon-name-part taxon-name-part-type="genus" reg="Opistognathus">Opistognathus</tp:taxon-name-part><tp:taxon-name-part taxon-name-part-type="species" reg="lonchurus">lonchurus</tp:taxon-name-part></tp:taxon-name></italic>, <abbrev xmlns:xlink="http://www.w3.org/1999/xlink" content-type="institution" xlink:title="Coleção Ictiológica, Departamento de Oceanografia e Ecologia, Universidade Federal do Espírito, Vitória, Espírito Santo, Brazil" id="ABBRID0EUKBG" xlink:type="simple">CIUFES</abbrev> 2361, 81.2 mm SL, female, Ilhas Escalvada, Guarapari, Espírito Santo, Brazil. Photograph by Raphael M. Macieira.</p></caption><graphic xmlns:xlink="http://www.w3.org/1999/xlink" xlink:href="zookeys-794-095-g016.jpg" position="float" orientation="portrait" xlink:type="simple" id="oo_239895.jpg"/></fig></tp:treatment-sec><tp:treatment-sec sec-type="material" id="SECID0E5KBG"><title>Material examined.</title><p>3 specimens (75.3–81.2 mm SL) from Brazil and 46 specimens (27–122 mm SL) from the Caribbean. <bold>Brazil</bold>: <abbrev xmlns:xlink="http://www.w3.org/1999/xlink" content-type="institution" xlink:title="Coleção Ictiológica, Departamento de Oceanografia e Ecologia, Universidade Federal do Espírito, Vitória, Espírito Santo, Brazil" id="ABBRID0EGLBG" xlink:type="simple">CIUFES</abbrev> 1426 (1, 75.3), Ilhas Rasas, Guarapari, Espírito Santo, <named-content xmlns:xlink="http://www.w3.org/1999/xlink" content-type="dwc:verbatimCoordinates" xlink:type="simple"><named-content content-type="geo-json" specific-use="{&#34;type&#34;:&#34;Point&#34;,&#34;coordinates&#34;:[-40.350000,-20.666667]}" id="NCID0EOLBG" xlink:type="simple">20°40'S, 40°21'W</named-content></named-content>, 26 February 2000, D.A. Jório and J.L. Gasparini; <abbrev xmlns:xlink="http://www.w3.org/1999/xlink" content-type="institution" xlink:title="Coleção Ictiológica, Departamento de Oceanografia e Ecologia, Universidade Federal do Espírito, Vitória, Espírito Santo, Brazil" id="ABBRID0ETLBG" xlink:type="simple">CIUFES</abbrev> 2361 (1, 81.2), gravid female, Ilhas Escalvada, Guarapari, Espírito Santo, <named-content xmlns:xlink="http://www.w3.org/1999/xlink" content-type="dwc:verbatimCoordinates" xlink:type="simple"><named-content content-type="geo-json" specific-use="{&#34;type&#34;:&#34;Point&#34;,&#34;coordinates&#34;:[-40.400000,-20.683333]}" id="NCID0E2LBG" xlink:type="simple">20°41'S, 40°24'W</named-content></named-content>, 23 m, 30 February 2012, R.M. Macieira and J.-C. Joyeux; <named-content xmlns:xlink="http://www.w3.org/1999/xlink" content-type="dwc:institutional_code" xlink:type="simple">ZUEC</named-content> 3160 (1), Mar do Bom Nome, Espírito Santo, <named-content xmlns:xlink="http://www.w3.org/1999/xlink" content-type="dwc:verbatimCoordinates" xlink:type="simple"><named-content content-type="geo-json" specific-use="{&#34;type&#34;:&#34;Point&#34;,&#34;coordinates&#34;:[-40.500000,-21.150000]}" id="NCID0EIMBG" xlink:type="simple">21°09'S, 40°30'W</named-content></named-content>, 30 m, 8 December 1996, J.L. Gasparini. <bold>Caribbean</bold>, only abbreviated localities, standard lengths and depths given: <named-content xmlns:xlink="http://www.w3.org/1999/xlink" content-type="dwc:institutional_code" xlink:type="simple">ANSP</named-content> 83680 (1, 88), Haiti; <named-content xmlns:xlink="http://www.w3.org/1999/xlink" content-type="dwc:institutional_code" xlink:type="simple">ANSP</named-content> 126637 (1, 75 C&amp;S), off Mobile, Alabama, 35 m; <named-content xmlns:xlink="http://www.w3.org/1999/xlink" content-type="dwc:institutional_code" xlink:type="simple">ANSP</named-content> 134237 (1, 96), Puerto Rico, 49 m; <named-content xmlns:xlink="http://www.w3.org/1999/xlink" content-type="dwc:institutional_code" xlink:type="simple">ANSP</named-content> 138138 (1, 86), Puerto Rico, 52 m; <named-content xmlns:xlink="http://www.w3.org/1999/xlink" content-type="dwc:institutional_code" xlink:type="simple">ANSP</named-content> 138362 (1, 93), Puerto Rico, 52 m; <named-content xmlns:xlink="http://www.w3.org/1999/xlink" content-type="dwc:institutional_code" xlink:type="simple">ANSP</named-content> 140955 (5, 77-97), Puerto Rico, 50 m; <named-content xmlns:xlink="http://www.w3.org/1999/xlink" content-type="dwc:institutional_code" xlink:type="simple">ANSP</named-content> 142700 (1, 107), Puerto Rico; 14 m; <named-content xmlns:xlink="http://www.w3.org/1999/xlink" content-type="dwc:institutional_code" xlink:type="simple">ANSP</named-content> 174157 (1, 83), Gulf of Mexico, 74 m; <named-content xmlns:xlink="http://www.w3.org/1999/xlink" content-type="dwc:institutional_code" xlink:type="simple">ANSP</named-content> 177885 (2, 82-97), Gulf of Mexico, 63 m; <named-content xmlns:xlink="http://www.w3.org/1999/xlink" content-type="dwc:institutional_code" xlink:type="simple">ANSP</named-content> 136545 (1, 92), off South Carolina, 60 m; <named-content xmlns:xlink="http://www.w3.org/1999/xlink" content-type="dwc:institutional_code" xlink:type="simple">CAS</named-content> 1863 (1, 84), <named-content xmlns:xlink="http://www.w3.org/1999/xlink" content-type="dwc:institutional_code" xlink:type="simple">CAS</named-content> 29250 (1, 84) and <named-content xmlns:xlink="http://www.w3.org/1999/xlink" content-type="dwc:institutional_code" xlink:type="simple">CAS</named-content> 36683 (1, 95), Pensacola, Florida; <abbrev xmlns:xlink="http://www.w3.org/1999/xlink" content-type="institution" xlink:title="Florida Fish &amp; Wildlife Conservation Commission, Fish &amp; Wildlife Research Institute, St. Petersburg, Florida" id="ABBRID0EQOBG" xlink:type="simple">FSBC</abbrev> 1706 (2, 85.5-94), <named-content xmlns:xlink="http://www.w3.org/1999/xlink" content-type="dwc:verbatimCoordinates" xlink:type="simple"><named-content content-type="geo-json" specific-use="{&#34;type&#34;:&#34;Point&#34;,&#34;coordinates&#34;:[-79.400000,32.016667]}" id="NCID0EYOBG" xlink:type="simple">32°01'N, 79°24'W</named-content></named-content>, R/V Silver Bay sta. 1788, 64–82 m; <named-content xmlns:xlink="http://www.w3.org/1999/xlink" content-type="dwc:institutional_code" xlink:type="simple">FMNH</named-content> 79582 (1, 76), off Guyana, 49–55 m; <abbrev xmlns:xlink="http://www.w3.org/1999/xlink" content-type="institution" xlink:title="Florida Fish &amp; Wildlife Conservation Commission, Fish &amp; Wildlife Research Institute, St. Petersburg, Florida" id="ABBRID0ECPBG" xlink:type="simple">FSBC</abbrev> 3314 (1, 107), off St. Petersburg, Florida, 47 m; <abbrev xmlns:xlink="http://www.w3.org/1999/xlink" content-type="institution" xlink:title="Florida Fish &amp; Wildlife Conservation Commission, Fish &amp; Wildlife Research Institute, St. Petersburg, Florida" id="ABBRID0EHPBG" xlink:type="simple">FSBC</abbrev> 3324 (1, 93), Gulf of Mexico, 37 m; <abbrev xmlns:xlink="http://www.w3.org/1999/xlink" content-type="institution" xlink:title="Florida Fish &amp; Wildlife Conservation Commission, Fish &amp; Wildlife Research Institute, St. Petersburg, Florida" id="ABBRID0EMPBG" xlink:type="simple">FSBC</abbrev> 12575 (1, 99), Florida Keys, 76–80 m; <named-content xmlns:xlink="http://www.w3.org/1999/xlink" content-type="dwc:institutional_code" xlink:type="simple">MCZ</named-content> 52103 (2, 112-122), 55 m; Dry Tortugas, 55 m; <named-content xmlns:xlink="http://www.w3.org/1999/xlink" content-type="dwc:institutional_code" xlink:type="simple">SIO</named-content> 70–186 (2, 77–97), Florida Keys, 40 m; <named-content xmlns:xlink="http://www.w3.org/1999/xlink" content-type="dwc:institutional_code" xlink:type="simple">SIO</named-content> 70–186 (2, 76–96), Florida Keys, 40 m; <named-content xmlns:xlink="http://www.w3.org/1999/xlink" content-type="dwc:institutional_code" xlink:type="simple">SIO</named-content> 70–224 (1, 47), Florida Keys, 38 m; <named-content xmlns:xlink="http://www.w3.org/1999/xlink" content-type="dwc:institutional_code" xlink:type="simple">UF</named-content> 186218 (1, 80), Gulf of Mexico; <named-content xmlns:xlink="http://www.w3.org/1999/xlink" content-type="dwc:institutional_code" xlink:type="simple">UF</named-content> 186226 (1, 89), Gulf of Mexico, 61 m; <named-content xmlns:xlink="http://www.w3.org/1999/xlink" content-type="dwc:institutional_code" xlink:type="simple">UF</named-content> 186239 (1, 102), Gulf of Mexico; <named-content xmlns:xlink="http://www.w3.org/1999/xlink" content-type="dwc:institutional_code" xlink:type="simple">UF</named-content> 218742 (1, 28), Florida, 38 m; <named-content xmlns:xlink="http://www.w3.org/1999/xlink" content-type="dwc:institutional_code" xlink:type="simple">UF</named-content> 203991 (1, 90), off Guyana, 55–60 m; <named-content xmlns:xlink="http://www.w3.org/1999/xlink" content-type="dwc:institutional_code" xlink:type="simple">UF</named-content> 219018 (1, 35), Florida, 40 m; <named-content xmlns:xlink="http://www.w3.org/1999/xlink" content-type="dwc:institutional_code" xlink:type="simple">UF</named-content> 238298 (1, 196), Gulf of Mexico; <named-content xmlns:xlink="http://www.w3.org/1999/xlink" content-type="dwc:institutional_code" xlink:type="simple">USNM</named-content> 31903 (1, 64), Pensacola, Florida; <named-content xmlns:xlink="http://www.w3.org/1999/xlink" content-type="dwc:institutional_code" xlink:type="simple">USNM</named-content> 34976 (1, 69), holotype of <italic><tp:taxon-name><tp:taxon-name-part taxon-name-part-type="genus" reg="Gnathypops">Gnathypops</tp:taxon-name-part><tp:taxon-name-part taxon-name-part-type="species" reg="mystacinus">mystacinus</tp:taxon-name-part></tp:taxon-name></italic>), Pensacola, Florida; <named-content xmlns:xlink="http://www.w3.org/1999/xlink" content-type="dwc:institutional_code" xlink:type="simple">USNM</named-content> 117035 (1, 27), Dry Tortugas; <named-content xmlns:xlink="http://www.w3.org/1999/xlink" content-type="dwc:institutional_code" xlink:type="simple">USNM</named-content> 217802 (1, 96), off Colombia, 73 m; <named-content xmlns:xlink="http://www.w3.org/1999/xlink" content-type="dwc:institutional_code" xlink:type="simple">USNM</named-content> 217083 (1, 106) off Colombia, 84 m; <named-content xmlns:xlink="http://www.w3.org/1999/xlink" content-type="dwc:institutional_code" xlink:type="simple">USNM</named-content> 30712 (1, 104), Pensacola, Florida; <named-content xmlns:xlink="http://www.w3.org/1999/xlink" content-type="dwc:institutional_code" xlink:type="simple">USNM</named-content> 358160 (1, 68), Gulf of Mexico, 62 m; <named-content xmlns:xlink="http://www.w3.org/1999/xlink" content-type="dwc:institutional_code" xlink:type="simple">USNM</named-content> 358161 (1, 73), Gulf of Mexico, 67 m.</p></tp:treatment-sec><tp:treatment-sec sec-type="distribution" id="SECID0E2SBG"><title>Distribution, habitat, and natural history.</title><p>South Carolina, Gulf of Mexico, Greater Antilles and northern South America to Brazil (Figures <xref ref-type="fig" rid="F6">6</xref>, <xref ref-type="fig" rid="F17">17</xref>) in about 15–90 m. In the Brazilian Province known from the northern coast to Espírito Santo State but absent from oceanic islands. Occur in depths of 10–91 meters, in rubble-sand bottoms near coral reefs and rocky areas. It has been observed in burrows or resting on the bottom.</p><fig id="F17" position="float" orientation="portrait"><label>Figure 17.</label><caption><p>Distribution of <italic><tp:taxon-name><tp:taxon-name-part taxon-name-part-type="genus" reg="Opistognathus">Opistognathus</tp:taxon-name-part><tp:taxon-name-part taxon-name-part-type="species" reg="lonchurus">lonchurus</tp:taxon-name-part></tp:taxon-name></italic>, including a few records from <xref ref-type="bibr" rid="B40">Robertson and Van Tassell (2015)</xref>.</p></caption><graphic xmlns:xlink="http://www.w3.org/1999/xlink" xlink:href="zookeys-794-095-g017.jpg" position="float" orientation="portrait" xlink:type="simple" id="oo_239897.jpg"/></fig></tp:treatment-sec><tp:treatment-sec sec-type="Conservation" id="SECID0EFUBG"><title>Conservation.</title><p>The conservation status of this species was assessed by the International Union for Conservation of Nature (IUCN) and listed as Lease Concern (<xref ref-type="bibr" rid="B54">Smith-Vaniz et al. 2015</xref>). The conservation status of this species was also assessed by the Ministério do Meio Ambiente/Instituto Chico Mendes de Conservação de Biodiversidade (MMA/ICMBio – Brazil) and listed as Least Concern.</p><!--PageBreak--></tp:treatment-sec><tp:treatment-sec><!--Section generated to contain objects referenced in tp:taxon-treatment.--><fig id="F4" position="float" orientation="portrait"><label>Figure 4.</label><caption><p>Cephalic sensory pores in selected species of <italic><tp:taxon-name><tp:taxon-name-part taxon-name-part-type="genus" reg="Opistognathus">Opistognathus</tp:taxon-name-part></tp:taxon-name></italic>. <bold>A</bold><italic><tp:taxon-name><tp:taxon-name-part taxon-name-part-type="genus" reg="Opistognathus">O.</tp:taxon-name-part><tp:taxon-name-part taxon-name-part-type="species" reg="thionyi">thionyi</tp:taxon-name-part></tp:taxon-name></italic>, 45.4 mm SL, holotype <bold>B</bold><italic><tp:taxon-name><tp:taxon-name-part taxon-name-part-type="genus" reg="Opistognathus">O.</tp:taxon-name-part><tp:taxon-name-part taxon-name-part-type="species" reg="vicinus">vicinus</tp:taxon-name-part></tp:taxon-name></italic>, <abbrev xmlns:xlink="http://www.w3.org/1999/xlink" content-type="institution" xlink:title="Núcleo em Ecologia e Desenvolvimento Socio-Ambiental (NUPEM), Universidade Federal do Rio de Janeiro (UFRJ), Macaé, Brazil" id="ABBRID0ES1AE" xlink:type="simple">NPM</abbrev> 5030, 47.4 mm SL, Brazil <bold>C</bold><italic><tp:taxon-name><tp:taxon-name-part taxon-name-part-type="genus" reg="Opistognathus">O.</tp:taxon-name-part><tp:taxon-name-part taxon-name-part-type="species" reg="lonchurus">lonchurus</tp:taxon-name-part></tp:taxon-name></italic>, <abbrev xmlns:xlink="http://www.w3.org/1999/xlink" content-type="institution" xlink:title="Coleção Ictiológica, Departamento de Oceanografia e Ecologia, Universidade Federal do Espírito, Vitória, Espírito Santo, Brazil" id="ABBRID0EE2AE" xlink:type="simple">CIUFES</abbrev> 1426, 75.3 mm SL, Brazil <bold>D</bold><tp:taxon-name><tp:taxon-name-part taxon-name-part-type="genus" reg="Opistognathus">O.</tp:taxon-name-part><tp:taxon-name-part taxon-name-part-type="uncertainty-rank">aff.</tp:taxon-name-part><tp:taxon-name-part taxon-name-part-type="species" reg="aurifrons">aurifrons</tp:taxon-name-part></tp:taxon-name>, <abbrev xmlns:xlink="http://www.w3.org/1999/xlink" content-type="institution" xlink:title="Coleção Ictiológica, Departamento de Oceanografia e Ecologia, Universidade Federal do Espírito, Vitória, Espírito Santo, Brazil" id="ABBRID0EY2AE" xlink:type="simple">CIUFES</abbrev> 1450, 57.0 mm SL, Brazil.</p></caption><graphic xmlns:xlink="http://www.w3.org/1999/xlink" xlink:href="zookeys-794-095-g004.jpg" position="float" orientation="portrait" xlink:type="simple" id="oo_239883.jpg"/></fig><fig id="F5" position="float" orientation="portrait"><label>Figure 5.</label><caption><p>Jaws and dentition (supramaxilla shaded) in selected species of <italic><tp:taxon-name><tp:taxon-name-part taxon-name-part-type="genus" reg="Opistognathus">Opistognathus</tp:taxon-name-part></tp:taxon-name></italic>. <bold>A</bold><italic><tp:taxon-name><tp:taxon-name-part taxon-name-part-type="genus" reg="Opistognathus">O.</tp:taxon-name-part><tp:taxon-name-part taxon-name-part-type="species" reg="thionyi">thionyi</tp:taxon-name-part></tp:taxon-name></italic>, <abbrev xmlns:xlink="http://www.w3.org/1999/xlink" content-type="institution" xlink:title="Coleção Ictiológica, Departamento de Oceanografia e Ecologia, Universidade Federal do Espírito, Vitória, Espírito Santo, Brazil" id="ABBRID0E53AE" xlink:type="simple">CIUFES</abbrev> 2393, 53.5 mm SL, Fernando de Noronha Archipelago, Brazil <bold>B</bold><italic><tp:taxon-name><tp:taxon-name-part taxon-name-part-type="genus" reg="Opistognathus">O.</tp:taxon-name-part><tp:taxon-name-part taxon-name-part-type="species" reg="vicinus">vicinus</tp:taxon-name-part></tp:taxon-name></italic>, <abbrev xmlns:xlink="http://www.w3.org/1999/xlink" content-type="institution" xlink:title="Núcleo em Ecologia e Desenvolvimento Socio-Ambiental (NUPEM), Universidade Federal do Rio de Janeiro (UFRJ), Macaé, Brazil" id="ABBRID0EQ4AE" xlink:type="simple">NPM</abbrev> 5030, 47.4 mm SL, Brazil <bold>C</bold><italic><tp:taxon-name><tp:taxon-name-part taxon-name-part-type="genus" reg="Opistognathus">O.</tp:taxon-name-part><tp:taxon-name-part taxon-name-part-type="species" reg="lonchurus">lonchurus</tp:taxon-name-part></tp:taxon-name></italic>, <named-content xmlns:xlink="http://www.w3.org/1999/xlink" content-type="dwc:institutional_code" xlink:type="simple">ANSP</named-content> 126637, 75.0 mm SL, Gulf of Mexico <bold>D</bold><tp:taxon-name><tp:taxon-name-part taxon-name-part-type="genus" reg="Opistognathus">O.</tp:taxon-name-part><tp:taxon-name-part taxon-name-part-type="uncertainty-rank">aff.</tp:taxon-name-part><tp:taxon-name-part taxon-name-part-type="species" reg="aurifrons">aurifrons</tp:taxon-name-part></tp:taxon-name>, <named-content xmlns:xlink="http://www.w3.org/1999/xlink" content-type="dwc:institutional_code" xlink:type="simple">ANSP</named-content> 188905, 63.8 mm SL, Brazil.</p></caption><graphic xmlns:xlink="http://www.w3.org/1999/xlink" xlink:href="zookeys-794-095-g005.jpg" position="float" orientation="portrait" xlink:type="simple" id="oo_239884.jpg"/></fig><table-wrap id="T1" position="float" orientation="portrait"><label>Table 1.</label><caption><p>Summary of selected characters in Brazilian species of <italic><tp:taxon-name><tp:taxon-name-part taxon-name-part-type="genus" reg="Opistognathus">Opistognathus</tp:taxon-name-part></tp:taxon-name></italic>. Exceptional values in parentheses.</p></caption><table id="TID0EB6AI" rules="all"><tbody><tr><th rowspan="1" colspan="1">Characters</th><th rowspan="1" colspan="1">
                <italic><tp:taxon-name>
                    <tp:taxon-name-part taxon-name-part-type="genus" reg="Opistognathus">O.</tp:taxon-name-part>
                    <tp:taxon-name-part taxon-name-part-type="species" reg="thionyi">thionyi</tp:taxon-name-part>
                  </tp:taxon-name></italic>
              </th><th rowspan="1" colspan="1">
                <italic><tp:taxon-name>
                    <tp:taxon-name-part taxon-name-part-type="genus" reg="Opistognathus">O.</tp:taxon-name-part>
                    <tp:taxon-name-part taxon-name-part-type="species" reg="vicinus">vicinus</tp:taxon-name-part>
                  </tp:taxon-name></italic>
              </th><th rowspan="1" colspan="1">
                <italic><tp:taxon-name>
                    <tp:taxon-name-part taxon-name-part-type="genus" reg="Opistognathus">O.</tp:taxon-name-part>
                    <tp:taxon-name-part taxon-name-part-type="species" reg="brasiliensis">brasiliensis</tp:taxon-name-part>
                  </tp:taxon-name></italic>
              </th><th rowspan="1" colspan="1">
                <italic><tp:taxon-name>
                    <tp:taxon-name-part taxon-name-part-type="genus" reg="Opistognathus">O.</tp:taxon-name-part>
                    <tp:taxon-name-part taxon-name-part-type="species" reg="cuvierii">cuvierii</tp:taxon-name-part>
                  </tp:taxon-name></italic>
              </th><th rowspan="1" colspan="1">
                <italic><tp:taxon-name>
                    <tp:taxon-name-part taxon-name-part-type="genus" reg="Opistognathus">O.</tp:taxon-name-part>
                    <tp:taxon-name-part taxon-name-part-type="species" reg="lonchurus">lonchurus</tp:taxon-name-part>
                  </tp:taxon-name><sup>1</sup></italic>
              </th><th rowspan="1" colspan="1">
                <italic><tp:taxon-name>
                    <tp:taxon-name-part taxon-name-part-type="genus" reg="Opistognathus">O.</tp:taxon-name-part>
                    <tp:taxon-name-part taxon-name-part-type="uncertainty-rank">aff.</tp:taxon-name-part>
                    <tp:taxon-name-part taxon-name-part-type="species" reg="aurifrons">aurifrons</tp:taxon-name-part>
                  </tp:taxon-name></italic>
              </th></tr><tr><td rowspan="1" colspan="1">Dorsal fin</td><td rowspan="1" colspan="1">XI, 16 (15)</td><td rowspan="1" colspan="1">XI, 14</td><td rowspan="1" colspan="1">XI, 16</td><td rowspan="1" colspan="1">XI, 16</td><td rowspan="1" colspan="1">XI, 12 (13)</td><td rowspan="1" colspan="1">XI, 14–15</td></tr><tr><td rowspan="1" colspan="1">Anal fin</td><td rowspan="1" colspan="1">III, 15 (14)</td><td rowspan="1" colspan="1">II–III, 13 (12)</td><td rowspan="1" colspan="1">III, 15–16</td><td rowspan="1" colspan="1">III, 16</td><td rowspan="1" colspan="1">III, 12 (13)</td><td rowspan="1" colspan="1">III, 14–15</td></tr><tr><td rowspan="1" colspan="1">Caudal vertebrae</td><td rowspan="1" colspan="1">18</td><td rowspan="1" colspan="1">17</td><td rowspan="1" colspan="1">18</td><td rowspan="1" colspan="1">19</td><td rowspan="1" colspan="1">16</td><td rowspan="1" colspan="1">17</td></tr><tr><td rowspan="1" colspan="1">Supraneurals</td><td rowspan="1" colspan="1">0</td><td rowspan="1" colspan="1">0</td><td rowspan="1" colspan="1">2</td><td rowspan="1" colspan="1">1–2</td><td rowspan="1" colspan="1">1</td><td rowspan="1" colspan="1">0</td></tr><tr><td rowspan="1" colspan="1">Body scale rows</td><td rowspan="1" colspan="1">45–52</td><td rowspan="1" colspan="1">43–47</td><td rowspan="1" colspan="1">59–75</td><td rowspan="1" colspan="1">60–72</td><td rowspan="1" colspan="1">63–76</td><td rowspan="1" colspan="1">66–76</td></tr><tr><td rowspan="1" colspan="1">LL terminus</td><td rowspan="1" colspan="1">3–5</td><td rowspan="1" colspan="1">1–3</td><td rowspan="1" colspan="1">3–4</td><td rowspan="1" colspan="1">2–3</td><td rowspan="1" colspan="1">2–4</td><td rowspan="1" colspan="1">6–9</td></tr><tr><td rowspan="1" colspan="1">Unbranched dorsal rays</td><td rowspan="1" colspan="1">0</td><td rowspan="1" colspan="1">0–1</td><td rowspan="1" colspan="1">1</td><td rowspan="1" colspan="1">1</td><td rowspan="1" colspan="1">5–8</td><td rowspan="1" colspan="1">6–11</td></tr><tr><td rowspan="1" colspan="1">Vomerine teeth</td><td rowspan="1" colspan="1">1</td><td rowspan="1" colspan="1">0</td><td rowspan="1" colspan="1">1–3</td><td rowspan="1" colspan="1">2</td><td rowspan="1" colspan="1">2–7</td><td rowspan="1" colspan="1">1–3</td></tr><tr><td rowspan="1" colspan="1">Nasal cirrus</td><td rowspan="1" colspan="1">yes</td><td rowspan="1" colspan="1">yes</td><td rowspan="1" colspan="1">yes</td><td rowspan="1" colspan="1">yes</td><td rowspan="1" colspan="1">no</td><td rowspan="1" colspan="1">no</td></tr><tr><td rowspan="1" colspan="1">Upper jaw fimbriate</td><td rowspan="1" colspan="1">no</td><td rowspan="1" colspan="1">no</td><td rowspan="1" colspan="1">yes</td><td rowspan="1" colspan="1">yes</td><td rowspan="1" colspan="1">no</td><td rowspan="1" colspan="1">no</td></tr><tr><td rowspan="1" colspan="1">Supramaxilla present</td><td rowspan="1" colspan="1">no</td><td rowspan="1" colspan="1">no</td><td rowspan="1" colspan="1">yes</td><td rowspan="1" colspan="1">yes</td><td rowspan="1" colspan="1">yes</td><td rowspan="1" colspan="1">yes</td></tr><tr><td rowspan="1" colspan="1">Subopercle flap wide</td><td rowspan="1" colspan="1">yes</td><td rowspan="1" colspan="1">no</td><td rowspan="1" colspan="1">no</td><td rowspan="1" colspan="1">no</td><td rowspan="1" colspan="1">no</td><td rowspan="1" colspan="1">no</td></tr><tr><td rowspan="1" colspan="1">Dorsal-fin spines stiff with fleshy tabs on tips<sup>2</sup></td><td rowspan="1" colspan="1">yes</td><td rowspan="1" colspan="1">yes</td><td rowspan="1" colspan="1">no</td><td rowspan="1" colspan="1">no</td><td rowspan="1" colspan="1">no</td><td rowspan="1" colspan="1">no</td></tr><tr><td rowspan="1" colspan="1">Buccal pigmentation</td><td rowspan="1" colspan="1">no</td><td rowspan="1" colspan="1">no</td><td rowspan="1" colspan="1">yes</td><td rowspan="1" colspan="1">yes</td><td rowspan="1" colspan="1">no</td><td rowspan="1" colspan="1">no</td></tr><tr><td rowspan="1" colspan="1">Caudal fin banded</td><td rowspan="1" colspan="1">yes</td><td rowspan="1" colspan="1">yes</td><td rowspan="1" colspan="1">no</td><td rowspan="1" colspan="1">yes</td><td rowspan="1" colspan="1">no</td><td rowspan="1" colspan="1">no</td></tr><tr><td rowspan="1" colspan="1">Spinous dorsal-fin with dark spot or ocellus</td><td rowspan="1" colspan="1">yes or no</td><td rowspan="1" colspan="1">yes</td><td rowspan="1" colspan="1">yes</td><td rowspan="1" colspan="1">yes</td><td rowspan="1" colspan="1">no</td><td rowspan="1" colspan="1">no</td></tr></tbody></table><table-wrap-foot><fn><p><sup>1</sup> Includes data from non-Brazilian specimens. <sup>2</sup> Fleshy spine tabs present only in adults.</p></fn></table-wrap-foot></table-wrap><table-wrap id="T2" position="float" orientation="portrait"><label>Table 2.</label><caption><p>Mean between-group p-distances. Shaded values on the diagonal are mean within-group p-distances for groups with more than one sequence. The number of base differences per site from averaging over all sequence pairs between groups are shown. The analysis involved 103 nucleotide sequences. Codon positions included 1st+2nd+3rd+noncoding. All positions containing gaps and missing data were eliminated. There are a total of 103 positions in the final dataset. Evolutionary analyses were conducted in MEGA7 [1]. Caribbean Clade 1 = Florida, Bahamas, Caribbean; Caribbean Clade 2 = Aruba and Curacao</p></caption><table id="TID0ENRBI" rules="all"><tbody><tr><th rowspan="1" colspan="1">Species</th><th rowspan="1" colspan="1">
                <italic><tp:taxon-name>
                    <tp:taxon-name-part taxon-name-part-type="genus" reg="Lonchopisthus">L.</tp:taxon-name-part>
                    <tp:taxon-name-part taxon-name-part-type="species" reg="micrognathus">micrognathus</tp:taxon-name-part>
                  </tp:taxon-name></italic>
              </th><th rowspan="1" colspan="1">
                <italic><tp:taxon-name>
                    <tp:taxon-name-part taxon-name-part-type="genus" reg="Opistognathus">O.</tp:taxon-name-part>
                    <tp:taxon-name-part taxon-name-part-type="species" reg="robinsi">robinsi</tp:taxon-name-part>
                  </tp:taxon-name></italic>
              </th><th rowspan="1" colspan="1">
                <italic><tp:taxon-name>
                    <tp:taxon-name-part taxon-name-part-type="genus" reg="Opistognathus">O.</tp:taxon-name-part>
                    <tp:taxon-name-part taxon-name-part-type="species" reg="macrognathus">macrognathus</tp:taxon-name-part>
                  </tp:taxon-name></italic>
              </th><th rowspan="1" colspan="1">
                <italic><tp:taxon-name>
                    <tp:taxon-name-part taxon-name-part-type="genus" reg="Opistognathus">O.</tp:taxon-name-part>
                    <tp:taxon-name-part taxon-name-part-type="species" reg="brasiliensis">brasiliensis</tp:taxon-name-part>
                  </tp:taxon-name></italic>
              </th><th rowspan="1" colspan="1">
                <italic><tp:taxon-name>
                    <tp:taxon-name-part taxon-name-part-type="genus" reg="Opistognathus">O.</tp:taxon-name-part>
                    <tp:taxon-name-part taxon-name-part-type="species" reg="thionyi">thionyi</tp:taxon-name-part>
                  </tp:taxon-name></italic>
              </th><th rowspan="1" colspan="1">
                <italic><tp:taxon-name>
                    <tp:taxon-name-part taxon-name-part-type="genus" reg="Opistognathus">O.</tp:taxon-name-part>
                    <tp:taxon-name-part taxon-name-part-type="species" reg="maxillosus">maxillosus</tp:taxon-name-part>
                  </tp:taxon-name></italic>
              </th><th rowspan="1" colspan="1">
                <italic><tp:taxon-name>
                    <tp:taxon-name-part taxon-name-part-type="genus" reg="Opistognathus">O.</tp:taxon-name-part>
                    <tp:taxon-name-part taxon-name-part-type="species" reg="whitehursti">whitehursti</tp:taxon-name-part>
                  </tp:taxon-name></italic>
              </th><th rowspan="1" colspan="1">
                <italic><tp:taxon-name>
                    <tp:taxon-name-part taxon-name-part-type="genus" reg="Opistognathus">O.</tp:taxon-name-part>
                    <tp:taxon-name-part taxon-name-part-type="species" reg="vicinus">vicinus</tp:taxon-name-part>
                  </tp:taxon-name></italic>
              </th><th rowspan="1" colspan="1">
                <italic><tp:taxon-name>
                    <tp:taxon-name-part taxon-name-part-type="genus" reg="Opistognathus">O.</tp:taxon-name-part>
                    <tp:taxon-name-part taxon-name-part-type="species" reg="lonchurus">lonchurus</tp:taxon-name-part>
                  </tp:taxon-name></italic>
              </th><th rowspan="1" colspan="1"><italic><tp:taxon-name><tp:taxon-name-part taxon-name-part-type="genus" reg="Opistognathus">O.</tp:taxon-name-part><tp:taxon-name-part taxon-name-part-type="species" reg="aurifrons">aurifrons</tp:taxon-name-part></tp:taxon-name></italic> – Caribbean Clade 1</th><th rowspan="1" colspan="1"><italic><tp:taxon-name><tp:taxon-name-part taxon-name-part-type="genus" reg="Opistognathus">O.</tp:taxon-name-part><tp:taxon-name-part taxon-name-part-type="species" reg="aurifrons">aurifrons</tp:taxon-name-part></tp:taxon-name></italic> – Caribbean Clade 2</th><th rowspan="1" colspan="1"><italic><tp:taxon-name><tp:taxon-name-part taxon-name-part-type="genus" reg="Opistognathus">O.</tp:taxon-name-part><tp:taxon-name-part taxon-name-part-type="species" reg="aurifrons">aurifrons</tp:taxon-name-part></tp:taxon-name></italic> – Fernando de Noronha</th><th rowspan="1" colspan="1"><italic><tp:taxon-name><tp:taxon-name-part taxon-name-part-type="genus" reg="Opistognathus">O.</tp:taxon-name-part><tp:taxon-name-part taxon-name-part-type="species" reg="aurifrons">aurifrons</tp:taxon-name-part></tp:taxon-name></italic> – Brazil mainland</th></tr><tr><td rowspan="1" colspan="1">
                <italic><tp:taxon-name>
                    <tp:taxon-name-part taxon-name-part-type="genus" reg="Lonchopisthus">Lonchopisthus</tp:taxon-name-part>
                    <tp:taxon-name-part taxon-name-part-type="species" reg="micrognathus">micrognathus</tp:taxon-name-part>
                  </tp:taxon-name></italic>
              </td><td rowspan="1" colspan="1" style="background-color: #d9d9d9;">n/a</td><td rowspan="1" colspan="1"/><td rowspan="1" colspan="1"/><td rowspan="1" colspan="1"/><td rowspan="1" colspan="1"/><td rowspan="1" colspan="1"/><td rowspan="1" colspan="1"/><td rowspan="1" colspan="1"/><td rowspan="1" colspan="1"/><td rowspan="1" colspan="1"/><td rowspan="1" colspan="1"/><td rowspan="1" colspan="1"/><td rowspan="1" colspan="1"/></tr><tr><td rowspan="1" colspan="1">
                <italic><tp:taxon-name>
                    <tp:taxon-name-part taxon-name-part-type="genus" reg="Opistognathus">Opistognathus</tp:taxon-name-part>
                    <tp:taxon-name-part taxon-name-part-type="species" reg="robinsi">robinsi</tp:taxon-name-part>
                  </tp:taxon-name></italic>
              </td><td rowspan="1" colspan="1">0.195</td><td rowspan="1" colspan="1" style="background-color: #d9d9d9;">n/a</td><td rowspan="1" colspan="1"/><td rowspan="1" colspan="1"/><td rowspan="1" colspan="1"/><td rowspan="1" colspan="1"/><td rowspan="1" colspan="1"/><td rowspan="1" colspan="1"/><td rowspan="1" colspan="1"/><td rowspan="1" colspan="1"/><td rowspan="1" colspan="1"/><td rowspan="1" colspan="1"/><td rowspan="1" colspan="1"/></tr><tr><td rowspan="1" colspan="1">
                <italic><tp:taxon-name>
                    <tp:taxon-name-part taxon-name-part-type="genus" reg="Opistognathus">Opistognathus</tp:taxon-name-part>
                    <tp:taxon-name-part taxon-name-part-type="species" reg="macrognathus">macrognathus</tp:taxon-name-part>
                  </tp:taxon-name></italic>
              </td><td rowspan="1" colspan="1">0.191</td><td rowspan="1" colspan="1">0.161</td><td rowspan="1" colspan="1" style="background-color: #d9d9d9;">0.003</td><td rowspan="1" colspan="1"/><td rowspan="1" colspan="1"/><td rowspan="1" colspan="1"/><td rowspan="1" colspan="1"/><td rowspan="1" colspan="1"/><td rowspan="1" colspan="1"/><td rowspan="1" colspan="1"/><td rowspan="1" colspan="1"/><td rowspan="1" colspan="1"/><td rowspan="1" colspan="1"/></tr><tr><td rowspan="1" colspan="1">
                <italic><tp:taxon-name>
                    <tp:taxon-name-part taxon-name-part-type="genus" reg="Opistognathus">Opistognathus</tp:taxon-name-part>
                    <tp:taxon-name-part taxon-name-part-type="species" reg="brasiliensis">brasiliensis</tp:taxon-name-part>
                  </tp:taxon-name></italic>
              </td><td rowspan="1" colspan="1">0.181</td><td rowspan="1" colspan="1">0.141</td><td rowspan="1" colspan="1">0.120</td><td rowspan="1" colspan="1" style="background-color: #d9d9d9;">n/a</td><td rowspan="1" colspan="1"/><td rowspan="1" colspan="1"/><td rowspan="1" colspan="1"/><td rowspan="1" colspan="1"/><td rowspan="1" colspan="1"/><td rowspan="1" colspan="1"/><td rowspan="1" colspan="1"/><td rowspan="1" colspan="1"/><td rowspan="1" colspan="1"/></tr><tr><td rowspan="1" colspan="1">
                <italic><tp:taxon-name>
                    <tp:taxon-name-part taxon-name-part-type="genus" reg="Opistognathus">Opistognathus</tp:taxon-name-part>
                    <tp:taxon-name-part taxon-name-part-type="species" reg="thionyi">thionyi</tp:taxon-name-part>
                  </tp:taxon-name></italic>
              </td><td rowspan="1" colspan="1">0.176</td><td rowspan="1" colspan="1">0.135</td><td rowspan="1" colspan="1">0.138</td><td rowspan="1" colspan="1">0.132</td><td rowspan="1" colspan="1" style="background-color: #d9d9d9;">0.002</td><td rowspan="1" colspan="1"/><td rowspan="1" colspan="1"/><td rowspan="1" colspan="1"/><td rowspan="1" colspan="1"/><td rowspan="1" colspan="1"/><td rowspan="1" colspan="1"/><td rowspan="1" colspan="1"/><td rowspan="1" colspan="1"/></tr><tr><td rowspan="1" colspan="1">
                <italic><tp:taxon-name>
                    <tp:taxon-name-part taxon-name-part-type="genus" reg="Opistognathus">Opistognathus</tp:taxon-name-part>
                    <tp:taxon-name-part taxon-name-part-type="species" reg="maxillosus">maxillosus</tp:taxon-name-part>
                  </tp:taxon-name></italic>
              </td><td rowspan="1" colspan="1">0.169</td><td rowspan="1" colspan="1">0.152</td><td rowspan="1" colspan="1">0.162</td><td rowspan="1" colspan="1">0.132</td><td rowspan="1" colspan="1">0.090</td><td rowspan="1" colspan="1" style="background-color: #d9d9d9;">0.009</td><td rowspan="1" colspan="1"/><td rowspan="1" colspan="1"/><td rowspan="1" colspan="1"/><td rowspan="1" colspan="1"/><td rowspan="1" colspan="1"/><td rowspan="1" colspan="1"/><td rowspan="1" colspan="1"/></tr><tr><td rowspan="1" colspan="1">
                <italic><tp:taxon-name>
                    <tp:taxon-name-part taxon-name-part-type="genus" reg="Opistognathus">Opistognathus</tp:taxon-name-part>
                    <tp:taxon-name-part taxon-name-part-type="species" reg="whitehursti">whitehursti</tp:taxon-name-part>
                  </tp:taxon-name></italic>
              </td><td rowspan="1" colspan="1">0.162</td><td rowspan="1" colspan="1">0.177</td><td rowspan="1" colspan="1">0.153</td><td rowspan="1" colspan="1">0.175</td><td rowspan="1" colspan="1">0.125</td><td rowspan="1" colspan="1">0.161</td><td rowspan="1" colspan="1" style="background-color: #d9d9d9;">0.003</td><td rowspan="1" colspan="1"/><td rowspan="1" colspan="1"/><td rowspan="1" colspan="1"/><td rowspan="1" colspan="1"/><td rowspan="1" colspan="1"/><td rowspan="1" colspan="1"/></tr><tr><td rowspan="1" colspan="1">
                <italic><tp:taxon-name>
                    <tp:taxon-name-part taxon-name-part-type="genus" reg="Opistognathus">Opistognathus</tp:taxon-name-part>
                    <tp:taxon-name-part taxon-name-part-type="species" reg="vicinus">vicinus</tp:taxon-name-part>
                  </tp:taxon-name></italic>
              </td><td rowspan="1" colspan="1">0.173</td><td rowspan="1" colspan="1">0.159</td><td rowspan="1" colspan="1">0.149</td><td rowspan="1" colspan="1">0.159</td><td rowspan="1" colspan="1">0.143</td><td rowspan="1" colspan="1">0.165</td><td rowspan="1" colspan="1">0.111</td><td rowspan="1" colspan="1" style="background-color: #d9d9d9;">0.000</td><td rowspan="1" colspan="1"/><td rowspan="1" colspan="1"/><td rowspan="1" colspan="1"/><td rowspan="1" colspan="1"/><td rowspan="1" colspan="1"/></tr><tr><td rowspan="1" colspan="1">
                <italic><tp:taxon-name>
                    <tp:taxon-name-part taxon-name-part-type="genus" reg="Opistognathus">Opistognathus</tp:taxon-name-part>
                    <tp:taxon-name-part taxon-name-part-type="species" reg="lonchurus">lonchurus</tp:taxon-name-part>
                  </tp:taxon-name></italic>
              </td><td rowspan="1" colspan="1">0.151</td><td rowspan="1" colspan="1">0.170</td><td rowspan="1" colspan="1">0.176</td><td rowspan="1" colspan="1">0.170</td><td rowspan="1" colspan="1">0.142</td><td rowspan="1" colspan="1">0.173</td><td rowspan="1" colspan="1">0.139</td><td rowspan="1" colspan="1">0.165</td><td rowspan="1" colspan="1" style="background-color: #d9d9d9;">n/a</td><td rowspan="1" colspan="1"/><td rowspan="1" colspan="1"/><td rowspan="1" colspan="1"/><td rowspan="1" colspan="1"/></tr><tr><td rowspan="1" colspan="1">
                <italic><tp:taxon-name>
                    <tp:taxon-name-part taxon-name-part-type="genus" reg="Opistognathus">Opistognathus</tp:taxon-name-part>
                    <tp:taxon-name-part taxon-name-part-type="species" reg="aurifrons">aurifrons</tp:taxon-name-part>
                  </tp:taxon-name></italic>
              </td><td rowspan="1" colspan="1">0.189</td><td rowspan="1" colspan="1">0.163</td><td rowspan="1" colspan="1">0.184</td><td rowspan="1" colspan="1">0.167</td><td rowspan="1" colspan="1">0.159</td><td rowspan="1" colspan="1">0.176</td><td rowspan="1" colspan="1">0.194</td><td rowspan="1" colspan="1">0.186</td><td rowspan="1" colspan="1">0.134</td><td rowspan="1" colspan="1" style="background-color: #d9d9d9;">0.002</td><td rowspan="1" colspan="1"/><td rowspan="1" colspan="1"/><td rowspan="1" colspan="1"/></tr><tr><td rowspan="1" colspan="14">(Caribbean Clade 2)</td></tr><tr><td rowspan="1" colspan="1">
                <italic><tp:taxon-name>
                    <tp:taxon-name-part taxon-name-part-type="genus" reg="Opistognathus">Opistognathus</tp:taxon-name-part>
                    <tp:taxon-name-part taxon-name-part-type="species" reg="aurifrons">aurifrons</tp:taxon-name-part>
                  </tp:taxon-name></italic>
              </td><td rowspan="1" colspan="1">0.181</td><td rowspan="1" colspan="1">0.171</td><td rowspan="1" colspan="1">0.186</td><td rowspan="1" colspan="1">0.178</td><td rowspan="1" colspan="1">0.160</td><td rowspan="1" colspan="1">0.180</td><td rowspan="1" colspan="1">0.184</td><td rowspan="1" colspan="1">0.193</td><td rowspan="1" colspan="1">0.128</td><td rowspan="1" colspan="1">0.032</td><td rowspan="1" colspan="1" style="background-color: #d9d9d9;">0.006</td><td rowspan="1" colspan="1"/><td rowspan="1" colspan="1"/></tr><tr><td rowspan="1" colspan="14">(Caribbean Clade 1)</td></tr><tr><td rowspan="1" colspan="1">
                <italic><tp:taxon-name>
                    <tp:taxon-name-part taxon-name-part-type="genus" reg="Opistognathus">Opistognathus</tp:taxon-name-part>
                    <tp:taxon-name-part taxon-name-part-type="species" reg="aurifrons">aurifrons</tp:taxon-name-part>
                  </tp:taxon-name></italic>
              </td><td rowspan="1" colspan="1">0.181</td><td rowspan="1" colspan="1">0.173</td><td rowspan="1" colspan="1">0.178</td><td rowspan="1" colspan="1">0.165</td><td rowspan="1" colspan="1">0.148</td><td rowspan="1" colspan="1">0.174</td><td rowspan="1" colspan="1">0.178</td><td rowspan="1" colspan="1">0.186</td><td rowspan="1" colspan="1">0.132</td><td rowspan="1" colspan="1">0.035</td><td rowspan="1" colspan="1">0.043</td><td rowspan="1" colspan="1" style="background-color: #d9d9d9;">0.000</td><td rowspan="1" colspan="1"/></tr><tr><td rowspan="1" colspan="14">(Fernando de Noronha)</td></tr><tr><td rowspan="1" colspan="1">
                <italic><tp:taxon-name>
                    <tp:taxon-name-part taxon-name-part-type="genus" reg="Opistognathus">Opistognathus</tp:taxon-name-part>
                    <tp:taxon-name-part taxon-name-part-type="species" reg="aurifrons">aurifrons</tp:taxon-name-part>
                  </tp:taxon-name></italic>
              </td><td rowspan="1" colspan="1">0.181</td><td rowspan="1" colspan="1">0.178</td><td rowspan="1" colspan="1">0.176</td><td rowspan="1" colspan="1">0.173</td><td rowspan="1" colspan="1">0.159</td><td rowspan="1" colspan="1">0.185</td><td rowspan="1" colspan="1">0.181</td><td rowspan="1" colspan="1">0.184</td><td rowspan="1" colspan="1">0.132</td><td rowspan="1" colspan="1">0.040</td><td rowspan="1" colspan="1">0.045</td><td rowspan="1" colspan="1">0.016</td><td rowspan="1" colspan="1">0.000</td></tr><tr><td rowspan="1" colspan="14">(Brazil mainland)</td></tr></tbody></table></table-wrap><fig id="F6" position="float" orientation="portrait"><label>Figure 6.</label><caption><p>Distributions of <italic><tp:taxon-name><tp:taxon-name-part taxon-name-part-type="genus" reg="Opistognathus">Opistognathus</tp:taxon-name-part></tp:taxon-name></italic> species in Brazilian Province; light shaded areas indicate continental shelf.</p></caption><graphic xmlns:xlink="http://www.w3.org/1999/xlink" xlink:href="zookeys-794-095-g006.jpg" position="float" orientation="portrait" xlink:type="simple" id="oo_239885.jpg"/></fig></tp:treatment-sec><ref-list><ref id="B3"><mixed-citation xmlns:xlink="http://www.w3.org/1999/xlink" xlink:type="simple"><person-group><name name-style="western"><surname>Böhlke</surname><given-names>JE</given-names></name><name name-style="western"><surname>Thomas</surname><given-names>LP</given-names></name></person-group> (<year>1961</year>) <article-title>Notes on the west Atlantic jawfishes, <italic><tp:taxon-name><tp:taxon-name-part taxon-name-part-type="genus">Opisthognathus</tp:taxon-name-part><tp:taxon-name-part taxon-name-part-type="species">aurifrons</tp:taxon-name-part></tp:taxon-name></italic>, <italic><tp:taxon-name><tp:taxon-name-part taxon-name-part-type="genus">O.</tp:taxon-name-part><tp:taxon-name-part taxon-name-part-type="species">lonchurus</tp:taxon-name-part></tp:taxon-name></italic> and <italic><tp:taxon-name><tp:taxon-name-part taxon-name-part-type="genus">Gnathypops</tp:taxon-name-part><tp:taxon-name-part taxon-name-part-type="species">bermudezi</tp:taxon-name-part></tp:taxon-name></italic>.</article-title><source>Bulletin of Marine Science of the Gulf and Caribbean</source><volume>11</volume>(<issue>4</issue>): <fpage>503</fpage>–<lpage>516</lpage>.</mixed-citation></ref><ref id="B13"><mixed-citation xmlns:xlink="http://www.w3.org/1999/xlink" xlink:type="simple"><person-group><name name-style="western"><surname>Floeter</surname><given-names>SR</given-names></name><name name-style="western"><surname>Gasparini</surname><given-names>JL</given-names></name></person-group> (<year>1999</year>) Ocorrȇncia de <italic><tp:taxon-name><tp:taxon-name-part taxon-name-part-type="genus">Opistognathus</tp:taxon-name-part><tp:taxon-name-part taxon-name-part-type="species">lonchurus</tp:taxon-name-part></tp:taxon-name></italic> Jordan &amp; Gilbert, 1882 (<tp:taxon-name><tp:taxon-name-part taxon-name-part-type="order">Perciformes</tp:taxon-name-part></tp:taxon-name>: <tp:taxon-name><tp:taxon-name-part taxon-name-part-type="family">Opistognathidae</tp:taxon-name-part></tp:taxon-name>) na costa Brasileira. Resumos XII Encontro Brasileiro de Ictiologia 56: 58.</mixed-citation></ref><ref id="B7"><mixed-citation xmlns:xlink="http://www.w3.org/1999/xlink" xlink:type="simple"><person-group><name name-style="western"><surname>Carvalho-Filho</surname><given-names>A</given-names></name></person-group> (<year>1999</year>) <source>Peixes: costa brasileira.</source><publisher-name>Melro</publisher-name>, <publisher-loc>São Paulo</publisher-loc>, <size units="page">320 pp</size>.</mixed-citation></ref><ref id="B40"><mixed-citation xmlns:xlink="http://www.w3.org/1999/xlink" xlink:type="simple"><person-group><name name-style="western"><surname>Robertson</surname><given-names>DR</given-names></name><name name-style="western"><surname>Van Tassell</surname><given-names>J</given-names></name></person-group> (<year>2015</year>) Shorefishes of the Greater Caribbean: online information system. Version 1.0, Smithsonian Tropical Research Institute, Balboa, Panamá. Electronic version accessed 4 October 2017 at <ext-link xlink:type="simple" ext-link-type="uri" xlink:href="http://biogeodb.stri.si.edu/caribbean/en/pages">http://biogeodb.stri.si.edu/caribbean/en/pages</ext-link></mixed-citation></ref><ref id="B54"><mixed-citation xmlns:xlink="http://www.w3.org/1999/xlink" xlink:type="simple"><person-group><name name-style="western"><surname>Smith-Vaniz</surname><given-names>WF</given-names></name><name name-style="western"><surname>Williams</surname><given-names>JT</given-names></name><name name-style="western"><surname>Curtis</surname><given-names>M</given-names></name><name name-style="western"><surname>Pina Amargos</surname><given-names>F</given-names></name><name name-style="western"><surname>Brown</surname><given-names>J</given-names></name></person-group> (<year>2015</year>) <italic><tp:taxon-name><tp:taxon-name-part taxon-name-part-type="genus">Opistognathus</tp:taxon-name-part><tp:taxon-name-part taxon-name-part-type="species">lonchurus</tp:taxon-name-part></tp:taxon-name></italic>. The IUCN Red List of Threatened Species 2015: e.T16546023A16546264. <ext-link xlink:type="simple" ext-link-type="doi" xlink:href="10.2305/IUCN.UK.2015-2.RLTS.T16546023A16546264.en">https://doi.org/10.2305/IUCN.UK.2015-2.RLTS.T16546023A16546264.en</ext-link></mixed-citation></ref></ref-list></tp:taxon-treatment>
