# Supplementary material for: Review of Brazilian jawfishes of the genus Opistognathus with descriptions of two new species (Teleostei, Opistognathidae)
Source: Zookeys. 2018 Nov 1;(794):95–133. doi: 10.3897/zookeys.794.26789 (PMC6224365; doi:10.3897/zookeys.794.26789)
Supplement: XML Treatment for Opistognathus aff. aurifrons [file zookeys.794.26789-treatment6.xml]

<!DOCTYPE tp:taxon-treatment
  PUBLIC "-//TaxonX//DTD Taxonomic Treatment Publishing DTD v0 20100105//EN" "tax-treatment-NSO.dtd">
<tp:taxon-treatment xmlns:tp="http://www.plazi.org/taxpub"><tp:treatment-meta><kwd-group><label>Taxon classification</label><kwd><named-content xmlns:xlink="http://www.w3.org/1999/xlink" content-type="kingdom">Animalia</named-content></kwd><kwd><named-content xmlns:xlink="http://www.w3.org/1999/xlink" content-type="order">Perciformes</named-content></kwd><kwd><named-content xmlns:xlink="http://www.w3.org/1999/xlink" content-type="family">Opistognathidae</named-content></kwd></kwd-group><mixed-citation publication-type="journal"><person-group><name><surname>Smith-Vaniz</surname><given-names>William F.</given-names></name><name><surname>Tornabene</surname><given-names>Luke</given-names></name><name><surname>Macieira</surname><given-names>Raphael M.</given-names></name></person-group><article-title>Review of Brazilian jawfishes of the genus <italic><tp:taxon-name><tp:taxon-name-part taxon-name-part-type="genus" reg="Opistognathus">Opistognathus</tp:taxon-name-part></tp:taxon-name></italic> with descriptions of two new species (<tp:taxon-name><tp:taxon-name-part taxon-name-part-type="subclass">Teleostei</tp:taxon-name-part></tp:taxon-name>, <tp:taxon-name><tp:taxon-name-part taxon-name-part-type="family">Opistognathidae</tp:taxon-name-part></tp:taxon-name>)</article-title><source>Zookeys</source><day>1</day><month>11</month><year>2018</year><volume>2018</volume><issue>794</issue><fpage>95</fpage><lpage>133</lpage><pub-id pub-id-type="doi">10.3897/zookeys.794.26789</pub-id></mixed-citation></tp:treatment-meta><tp:nomenclature><tp:taxon-name>
            <tp:taxon-name-part taxon-name-part-type="genus" reg="Opistognathus">Opistognathus</tp:taxon-name-part>
            <tp:taxon-name-part taxon-name-part-type="uncertainty-rank">aff.</tp:taxon-name-part>
            <tp:taxon-name-part taxon-name-part-type="species" reg="aurifrons">aurifrons</tp:taxon-name-part>
          </tp:taxon-name><tp:taxon-authority>Jordan &amp; Thompson, 1905</tp:taxon-authority><xref ref-type="fig" rid="F4">Figures 4D</xref><xref ref-type="fig" rid="F5">, 5D</xref><xref ref-type="fig" rid="F18">, 18</xref><xref ref-type="fig" rid="F19">, 19</xref><xref ref-type="fig" rid="F20">, 20</xref><xref ref-type="fig" rid="F21">, 21</xref><xref ref-type="table" rid="T1">; Tables 1</xref><xref ref-type="table" rid="T2">, 2</xref><!--PageBreak--><tp:nomenclature-citation-list><tp:nomenclature-citation><tp:taxon-name>
                <tp:taxon-name-part taxon-name-part-type="genus" reg="Opistognathus">Opistognathus</tp:taxon-name-part>
                <tp:taxon-name-part taxon-name-part-type="species" reg="aurifrons">aurifrons</tp:taxon-name-part>
              </tp:taxon-name><comment>Jordan &amp; Thompson, 1905: 252, fig. 4 (original description; Garden key, Dry Tortugas, Florida); <xref ref-type="bibr" rid="B31">Moura et al. 1999</xref>: 517 (Brazilian occurrence); <xref ref-type="bibr" rid="B34">Pereira-Filho et al. 2015</xref>: 69–70 (Listed, Fernando de Noronha Archipelago); <xref ref-type="bibr" rid="B57">Stocco and Joyeux 2015</xref>: 6 (ichthyoplankton, Trindade Island).</comment></tp:nomenclature-citation><tp:nomenclature-citation><tp:taxon-name>
                <tp:taxon-name-part taxon-name-part-type="genus" reg="Opistognathus">Opistognathus</tp:taxon-name-part>
              </tp:taxon-name><comment>sp. <xref ref-type="bibr" rid="B42">Rocha and Rosa 2001</xref>: 990 (listed; Manuel Luiz Marine State Park, Brazil); <xref ref-type="bibr" rid="B16">Gasparini and Floeter 2001</xref>: 1644 (listed; Trindade Island); <xref ref-type="bibr" rid="B41">Rocha 2002</xref>: 477, unnumbered color fig. (Parcel Manuel Luiz, Brazil); <xref ref-type="bibr" rid="B28">Menezes et al., 2003</xref>: 78; <xref ref-type="bibr" rid="B32">Moura and Sazima 2000</xref>: 482 (listed); <xref ref-type="bibr" rid="B47">Sampaio and Nottingham 2008</xref>: 171 (abbreviated description).</comment></tp:nomenclature-citation><tp:nomenclature-citation><tp:taxon-name>
                <tp:taxon-name-part taxon-name-part-type="genus" reg="Opistognathus">Opistognathus</tp:taxon-name-part>
              </tp:taxon-name><comment>sp. 1 <xref ref-type="bibr" rid="B7">Carvalho-Filho 1999</xref>: 193, color fig. 185; <xref ref-type="bibr" rid="B37">Pinheiro et al. 2018</xref>, Southwestern Atlantic (SWA) Endemic reef fishes – Annotated Checklist: 29–30, color fig. 19 (Fernando de Noronha Archipelago).</comment></tp:nomenclature-citation><!--PageBreak--><tp:nomenclature-citation><tp:taxon-name>
                <tp:taxon-name-part taxon-name-part-type="genus" reg="Opistognathus">Opistognathus</tp:taxon-name-part>
              </tp:taxon-name><comment>
                   sp. 2 <xref ref-type="bibr" rid="B51">Smith-Vaniz 1997</xref>: 1096 (in identification key); <xref ref-type="bibr" rid="B49">Simon et al. 2013a</xref>: 2120 (listed); <xref ref-type="bibr" rid="B37">Pinheiro et al. 2018</xref>, Southwestern Atlantic (SWA) Endemic reef fishes – Annotated Checklist: 30–31, color fig. 20. </comment></tp:nomenclature-citation><tp:nomenclature-citation><tp:taxon-name>
                <tp:taxon-name-part taxon-name-part-type="genus" reg="Opistognathus">Opistognathus</tp:taxon-name-part>
                <tp:taxon-name-part taxon-name-part-type="uncertainty-rank">aff.</tp:taxon-name-part>
                <tp:taxon-name-part taxon-name-part-type="species" reg="aurifrons">aurifrons</tp:taxon-name-part>
              </tp:taxon-name><comment>Jordan &amp; Thompson: <xref ref-type="bibr" rid="B12">Feitoza et al. 2005</xref>: 732 (Brazilian Province in 35–54 m); <xref ref-type="bibr" rid="B50">Simon et al. 2013b</xref>: 63 (listed); <xref ref-type="bibr" rid="B36">Pinheiro et al. 2015</xref>: 15, color fig. S.37 (Trinidade Island and Dogaressa Seamount).</comment></tp:nomenclature-citation></tp:nomenclature-citation-list></tp:nomenclature><tp:treatment-sec sec-type="description" id="SECID0E11BG"><title>Abbreviated description (Brazilian specimens only).</title><p>A species of <italic><tp:taxon-name><tp:taxon-name-part taxon-name-part-type="genus" reg="Opistognathus">Opistognathus</tp:taxon-name-part></tp:taxon-name></italic> with the following combination of characters: anterior nostril a short tube without a cirrus on posterior rim; posterior end of maxilla rigid, not produced as a thin flexible lamina; supramaxilla present; dorsal-fin spines thin, flexible, usually curved distally, and tips without pale, slightly swollen tabs; subopercle without a broad, fan-like flap; most of nape without sensory pores (Figure <xref ref-type="fig" rid="F4">4D</xref>); dorsal fin XI, 14–15, with 6–11 anterior rays unbranched distally; anal fin III, 14–15, with 7–10 anterior rays unbranched; outermost segmented pelvic-fin ray tightly bound to adjacent ray and interradial membrane not incised distally; scales in longitudinal series 66–76; vertebrae 10+17; supraneurals absent; gill rakers 15–20+26–32=41–51; dentary with large lateral canines (Figure <xref ref-type="fig" rid="F5">5D</xref>). Life color of adults of the two different color morphs as in Figs <xref ref-type="fig" rid="F18">18</xref>–<xref ref-type="fig" rid="F20">20</xref> and discussed below in Remarks.</p><fig id="F18" position="float" orientation="portrait"><label>Figure 18.</label><caption><p><tp:taxon-name><tp:taxon-name-part taxon-name-part-type="genus" reg="Opistognathus">Opistognathus</tp:taxon-name-part><tp:taxon-name-part taxon-name-part-type="uncertainty-rank">aff.</tp:taxon-name-part><tp:taxon-name-part taxon-name-part-type="species" reg="aurifrons">aurifrons</tp:taxon-name-part></tp:taxon-name>, <abbrev xmlns:xlink="http://www.w3.org/1999/xlink" content-type="institution" xlink:title="Coleção Ictiológica, Departamento de Oceanografia e Ecologia, Universidade Federal do Espírito, Vitória, Espírito Santo, Brazil" id="ABBRID0EM3BG" xlink:type="simple">CIUFES</abbrev> 0795-1, 61.8 mm SL, female, Ilhas Escalvada, Guarapari, Espírito Santo, Brazil. Photograph by Raphael M. Macieira.</p></caption><graphic xmlns:xlink="http://www.w3.org/1999/xlink" xlink:href="zookeys-794-095-g018.jpg" position="float" orientation="portrait" xlink:type="simple" id="oo_239899.jpg"/></fig><fig id="F19" position="float" orientation="portrait"><label>Figure 19.</label><caption><p><tp:taxon-name><tp:taxon-name-part taxon-name-part-type="genus" reg="Opistognathus">Opistognathus</tp:taxon-name-part><tp:taxon-name-part taxon-name-part-type="uncertainty-rank">aff.</tp:taxon-name-part><tp:taxon-name-part taxon-name-part-type="species" reg="aurifrons">aurifrons</tp:taxon-name-part></tp:taxon-name>, adult, Bellucia shipwreck, Guarapari, Espírito Santo, Brazil. Photograph by Raphael M. Macieira.</p></caption><graphic xmlns:xlink="http://www.w3.org/1999/xlink" xlink:href="zookeys-794-095-g019.jpg" position="float" orientation="portrait" xlink:type="simple" id="oo_239901.jpg"/></fig><fig id="F20" position="float" orientation="portrait"><label>Figure 20.</label><caption><p><tp:taxon-name><tp:taxon-name-part taxon-name-part-type="genus" reg="Opistognathus">Opistognathus</tp:taxon-name-part><tp:taxon-name-part taxon-name-part-type="uncertainty-rank">aff.</tp:taxon-name-part><tp:taxon-name-part taxon-name-part-type="species" reg="aurifrons">aurifrons</tp:taxon-name-part></tp:taxon-name>, <abbrev xmlns:xlink="http://www.w3.org/1999/xlink" content-type="institution" xlink:title="Coleção Ictiológica, Departamento de Oceanografia e Ecologia, Universidade Federal do Espírito, Vitória, Espírito Santo, Brazil" id="ABBRID0EF5BG" xlink:type="simple">CIUFES</abbrev> 2551, 69.2 mm SL, Fernando de Noronha Archipelago, Brazil. Photograph by Raphael M. Macieira.</p></caption><graphic xmlns:xlink="http://www.w3.org/1999/xlink" xlink:href="zookeys-794-095-g020.jpg" position="float" orientation="portrait" xlink:type="simple" id="oo_239902.jpg"/></fig></tp:treatment-sec><tp:treatment-sec sec-type="distribution" id="SECID0EP5BG"><title>Distribution.</title><p>As provisionally recognized, this species is known only from the Brazilian Province including continental localities from the State of Maranhão (<named-content xmlns:xlink="http://www.w3.org/1999/xlink" content-type="dwc:verbatimCoordinates" xlink:type="simple"><named-content content-type="geo-json" specific-use="{&#34;type&#34;:&#34;Point&#34;,&#34;coordinates&#34;:[-44.283333,-0.883333]}" id="NCID0EY5BG" xlink:type="simple">0°53'S, 44°17'W</named-content></named-content>) south to Armação de Búzios (<named-content xmlns:xlink="http://www.w3.org/1999/xlink" content-type="dwc:verbatimCoordinates" xlink:type="simple"><named-content content-type="geo-json" specific-use="{&#34;type&#34;:&#34;Point&#34;,&#34;coordinates&#34;:[-41.983333,-22.750000]}" id="NCID0EA6BG" xlink:type="simple">22°45'S, 41°59'W</named-content></named-content>) in the State of Rio de Janeiro and oceanic sites of the Vitória-Trindade Seamounts Chain and Fernando de Noronha Archipelago (Figure <xref ref-type="fig" rid="F6">6</xref>). It is common in coastal regions, in depths of 10–30 meters, and in oceanic sites of 10–65 meters, associated with rubble and sand bottoms, near coral reefs and rocky areas. Its behavior and life history are similar of that of the Caribbean <italic><tp:taxon-name><tp:taxon-name-part taxon-name-part-type="genus" reg="Opistognathus">O.</tp:taxon-name-part><tp:taxon-name-part taxon-name-part-type="species" reg="aurifrons">aurifrons</tp:taxon-name-part></tp:taxon-name></italic> (<xref ref-type="bibr" rid="B8">Colin 1971</xref>; <xref ref-type="bibr" rid="B9">Colin 1973</xref>). In this species the burrows are constructed on sandy or rubble bottoms, near reefs, using small stones, shell or coral fragments. They feed on zooplankton while hovering at a small distance over the substrate during quick incursions and generally retreat tail first into the burrow.</p></tp:treatment-sec><tp:treatment-sec sec-type="material" id="SECID0E36BG"><title>Material examined.</title><p>33 specimens (30.4–73.7 mm SL) all from Brazilian Province. <bold>Mainland localities</bold>: <named-content xmlns:xlink="http://www.w3.org/1999/xlink" content-type="dwc:institutional_code" xlink:type="simple">ANSP</named-content> 188905 (2, 35.4–63.8 C&amp;S), Naufrágio Bellucia (shipwreck), off Guarapari, Espírito Santo, <named-content xmlns:xlink="http://www.w3.org/1999/xlink" content-type="dwc:verbatimCoordinates" xlink:type="simple"><named-content content-type="geo-json" specific-use="{&#34;type&#34;:&#34;Point&#34;,&#34;coordinates&#34;:[-40.350000,-20.666667]}" id="NCID0ENAAI" xlink:type="simple">20°40'S, 40°21'W</named-content></named-content>, 24.6 m, 29 August 2008, A. Carvalho-Filho, R.M. Macieira and C.R. Pimental; <named-content xmlns:xlink="http://www.w3.org/1999/xlink" content-type="dwc:institutional_code" xlink:type="simple">CAS</named-content> 238006 (3, 53.2–57.5), Ilha Escalvada, Guarapari, Espírito Santo, <named-content xmlns:xlink="http://www.w3.org/1999/xlink" content-type="dwc:verbatimCoordinates" xlink:type="simple"><named-content content-type="geo-json" specific-use="{&#34;type&#34;:&#34;Point&#34;,&#34;coordinates&#34;:[-40.400000,-20.700000]}" id="NCID0E1AAI" xlink:type="simple">20°42'S, 40°24'W</named-content></named-content>, 30 March 2012, L.A. Rocha; <named-content xmlns:xlink="http://www.w3.org/1999/xlink" content-type="dwc:institutional_code" xlink:type="simple">CAS</named-content> 238007 (4, 58.8–70.3), Ilha Escalvada, Guarapari, Espírito Santo, <named-content xmlns:xlink="http://www.w3.org/1999/xlink" content-type="dwc:verbatimCoordinates" xlink:type="simple"><named-content content-type="geo-json" specific-use="{&#34;type&#34;:&#34;Point&#34;,&#34;coordinates&#34;:[-40.400000,-20.700000]}" id="NCID0EHBAI" xlink:type="simple">20°42'S, 40°24'W</named-content></named-content>, 15 February 2012, L.A. Rocha; <abbrev xmlns:xlink="http://www.w3.org/1999/xlink" content-type="institution" xlink:title="Coleção Ictiológica, Departamento de Oceanografia e Ecologia, Universidade Federal do Espírito, Vitória, Espírito Santo, Brazil" id="ABBRID0EMBAI" xlink:type="simple">CIUFES</abbrev> 0795 (4, 24.0–66.9), Naufrágio Bellucia (shipwreck), off Guarapari, Espírito Santo, <named-content xmlns:xlink="http://www.w3.org/1999/xlink" content-type="dwc:verbatimCoordinates" xlink:type="simple"><named-content content-type="geo-json" specific-use="{&#34;type&#34;:&#34;Point&#34;,&#34;coordinates&#34;:[-40.350000,-20.666667]}" id="NCID0EUBAI" xlink:type="simple">20°40'S, 40°21'W</named-content></named-content>, 27.0 m, 11 March 2008, J.-C. Joyeux, R.M. Macieira and V.C. Brilhante; <abbrev xmlns:xlink="http://www.w3.org/1999/xlink" content-type="institution" xlink:title="Coleção Ictiológica, Departamento de Oceanografia e Ecologia, Universidade Federal do Espírito, Vitória, Espírito Santo, Brazil" id="ABBRID0EZBAI" xlink:type="simple">CIUFES</abbrev> 1450 (2, 57.1–73.7 C&amp;S), Ilhas Rasas, Guarapari, Espírito Santo, <named-content xmlns:xlink="http://www.w3.org/1999/xlink" content-type="dwc:verbatimCoordinates" xlink:type="simple"><named-content content-type="geo-json" specific-use="{&#34;type&#34;:&#34;Point&#34;,&#34;coordinates&#34;:[-40.366667,-20.666667]}" id="NCID0EBCAI" xlink:type="simple">20°40'S, 40°22'W</named-content></named-content>, 15 m, 14 August 1999, J.L. Gasparini; <named-content xmlns:xlink="http://www.w3.org/1999/xlink" content-type="dwc:institutional_code" xlink:type="simple">MZUSP</named-content> 44937 (1, 52.4), Ilhas Rasas, Guarapari, Espírito Santo, <named-content xmlns:xlink="http://www.w3.org/1999/xlink" content-type="dwc:verbatimCoordinates" xlink:type="simple"><named-content content-type="geo-json" specific-use="{&#34;type&#34;:&#34;Point&#34;,&#34;coordinates&#34;:[-40.350000,-20.666667]}" id="NCID0EOCAI" xlink:type="simple">20°40'S, 40°21'W</named-content></named-content>, January 1992, J.L. Gasparini; <named-content xmlns:xlink="http://www.w3.org/1999/xlink" content-type="dwc:institutional_code" xlink:type="simple">MZUSP</named-content> 46191 (1, 67.5), male, Cabo Frio, Rio de Janeiro, <named-content xmlns:xlink="http://www.w3.org/1999/xlink" content-type="dwc:verbatimCoordinates" xlink:type="simple"><named-content content-type="geo-json" specific-use="{&#34;type&#34;:&#34;Point&#34;,&#34;coordinates&#34;:[-42.000000,-22.883333]}" id="NCID0E2CAI" xlink:type="simple">22°53'S, 42°00'W</named-content></named-content>, March 1991, A. Carval<!--PageBreak-->ho-Filho; <named-content xmlns:xlink="http://www.w3.org/1999/xlink" content-type="dwc:institutional_code" xlink:type="simple">MZUSP</named-content> 46541 (1, 61.8), gravid female, Vitória, Espírito Santo, <named-content xmlns:xlink="http://www.w3.org/1999/xlink" content-type="dwc:verbatimCoordinates" xlink:type="simple"><named-content content-type="geo-json" specific-use="{&#34;type&#34;:&#34;Point&#34;,&#34;coordinates&#34;:[-40.350000,-20.316667]}" id="NCID0EKDAI" xlink:type="simple">20°19'S, 40°21'W</named-content></named-content>, December 1990, A. Carvalho-Filho; <named-content xmlns:xlink="http://www.w3.org/1999/xlink" content-type="dwc:institutional_code" xlink:type="simple">MZUSP</named-content> 52271 (2, 35.0–42.8), Ilha Sueste, Abrolhos Archipelago, <named-content xmlns:xlink="http://www.w3.org/1999/xlink" content-type="dwc:verbatimCoordinates" xlink:type="simple"><named-content content-type="geo-json" specific-use="{&#34;type&#34;:&#34;Point&#34;,&#34;coordinates&#34;:[-38.683333,-17.966667]}" id="NCID0EXDAI" xlink:type="simple">17°58'S, 38°41'W</named-content></named-content>, 11 January 1997, I. Sazima, C. Sazima, J.L. Gasparini and R.L. Moura; <named-content xmlns:xlink="http://www.w3.org/1999/xlink" content-type="dwc:institutional_code" xlink:type="simple">MZUSP</named-content> 52453 (1, 46.9) and <named-content xmlns:xlink="http://www.w3.org/1999/xlink" content-type="dwc:institutional_code" xlink:type="simple">UF</named-content> 191039 (3, 30.4–51.6), Ilhas Rasas, Guarapari, Espírito Santo, <named-content xmlns:xlink="http://www.w3.org/1999/xlink" content-type="dwc:verbatimCoordinates" xlink:type="simple"><named-content content-type="geo-json" specific-use="{&#34;type&#34;:&#34;Point&#34;,&#34;coordinates&#34;:[-40.366667,-20.666667]}" id="NCID0EJEAI" xlink:type="simple">20°40'S, 40°22'W</named-content></named-content>, 22 April 1992, D.A. Jório; <named-content xmlns:xlink="http://www.w3.org/1999/xlink" content-type="dwc:institutional_code" xlink:type="simple">ZUEC</named-content> 3105 (1, 72.6), Ilhas Rasas, Guarapari, Espírito Santo, <named-content xmlns:xlink="http://www.w3.org/1999/xlink" content-type="dwc:verbatimCoordinates" xlink:type="simple"><named-content content-type="geo-json" specific-use="{&#34;type&#34;:&#34;Point&#34;,&#34;coordinates&#34;:[-40.366667,-20.666667]}" id="NCID0EWEAI" xlink:type="simple">20°40'S, 40°22'W</named-content></named-content>, 18 m, 1 June 1996, D.A. Jório; <named-content xmlns:xlink="http://www.w3.org/1999/xlink" content-type="dwc:institutional_code" xlink:type="simple">ZUEC</named-content> 2739 (1, 61.6), gravid female, Ilha <!--PageBreak-->Escalvada, Guarapari, Espírito Santo, <named-content xmlns:xlink="http://www.w3.org/1999/xlink" content-type="dwc:verbatimCoordinates" xlink:type="simple"><named-content content-type="geo-json" specific-use="{&#34;type&#34;:&#34;Point&#34;,&#34;coordinates&#34;:[-40.400000,-20.700000]}" id="NCID0EFFAI" xlink:type="simple">20°42'S, 40°24'W</named-content></named-content>, 16 m, July 1995, D.A. Jório and J.L. Gasparini; <named-content xmlns:xlink="http://www.w3.org/1999/xlink" content-type="dwc:institutional_code" xlink:type="simple">UFPB</named-content> 4047 (5, 52.4–67.5), Três Ilhas Archipelago, Guarapari, Espírito Santo, <named-content xmlns:xlink="http://www.w3.org/1999/xlink" content-type="dwc:verbatimCoordinates" xlink:type="simple"><named-content content-type="geo-json" specific-use="{&#34;type&#34;:&#34;Point&#34;,&#34;coordinates&#34;:[-40.366667,-20.600000]}" id="NCID0ESFAI" xlink:type="simple">20°36'S, 40°22'W</named-content></named-content>, 1 December 1997, J.L. Gasparini. <bold>Fernando de Noronha Archipelago</bold>: <abbrev xmlns:xlink="http://www.w3.org/1999/xlink" content-type="institution" xlink:title="Coleção Ictiológica, Departamento de Oceanografia e Ecologia, Universidade Federal do Espírito, Vitória, Espírito Santo, Brazil" id="ABBRID0EZFAI" xlink:type="simple">CIUFES</abbrev> 2550 (1, 58.4) and <abbrev xmlns:xlink="http://www.w3.org/1999/xlink" content-type="institution" xlink:title="Coleção Ictiológica, Departamento de Oceanografia e Ecologia, Universidade Federal do Espírito, Vitória, Espírito Santo, Brazil" id="ABBRID0E5FAI" xlink:type="simple">CIUFES</abbrev> 2551 (1, 69.2), Cabeço Submarino, <named-content xmlns:xlink="http://www.w3.org/1999/xlink" content-type="dwc:verbatimCoordinates" xlink:type="simple"><named-content content-type="geo-json" specific-use="{&#34;type&#34;:&#34;Point&#34;,&#34;coordinates&#34;:[-32.416667,-3.866667]}" id="NCID0EGGAI" xlink:type="simple">03°52'S, 32°25'W</named-content></named-content>, 19.6 m, 8 April 2013, R.M. Macieira and T. Simon.</p></tp:treatment-sec><tp:treatment-sec sec-type="remarks" id="SECID0ELGAI"><title>Remarks.</title><p>Brazilian specimens of <tp:taxon-name><tp:taxon-name-part taxon-name-part-type="genus" reg="Opistognathus">Opistognathus</tp:taxon-name-part><tp:taxon-name-part taxon-name-part-type="uncertainty-rank">aff.</tp:taxon-name-part><tp:taxon-name-part taxon-name-part-type="species" reg="aurifrons">aurifrons</tp:taxon-name-part></tp:taxon-name> (n=28) differ from Caribbean <italic><tp:taxon-name><tp:taxon-name-part taxon-name-part-type="genus" reg="Opistognathus">O.</tp:taxon-name-part><tp:taxon-name-part taxon-name-part-type="species" reg="aurifrons">aurifrons</tp:taxon-name-part></tp:taxon-name></italic> (n=292) in consistently having 17 vs. 16 caudal vertebrae. Bra<!--PageBreak-->zilian fish are represented by two allopatric and slightly different genetic populations (see discussion below in “Phylogenetic relationships of western Atlantic <italic><tp:taxon-name><tp:taxon-name-part taxon-name-part-type="genus" reg="Opistognathus">Opistognathus</tp:taxon-name-part></tp:taxon-name></italic>”). Mainland and Vitória-Trindade Seamounts Chain specimens have long pelvic fins that when depressed extend at least to the anal-fin origin (25.7–38.2% SL, mean 30.4%, in 22 specimens 30.4–74.8 mm SL) and in fresh adult specimens the top of the head is yellow, bordered posteriorly by a narrow blue band extending from slightly behind the eye to upper jaw and across the nape; remainder of the head and body greenish-yellow to bluish-yellow (Figures <xref ref-type="fig" rid="F18">18</xref>–<xref ref-type="fig" rid="F19">19</xref>). Populations from the Fernando de Noronha Archipelago differ in having short pelvic fins that do not extend to the anal-fin origin (20.1–20.7% SL in 2 specimens 58.4–69.2 mm SL) and in fresh adults the head is pale tan-yellow, the body is pale grey-blue, and both are uniformly colored (Figure <xref ref-type="fig" rid="F20">20</xref>). To further complicate the situation, uncollected juveniles from Fernando de Noronha (Figure <xref ref-type="fig" rid="F21">21</xref>) and Bonaire (Figure <xref ref-type="fig" rid="F22">22</xref>) have identical life coloration consisting primarily of a white head crossed by diagonal brown-orange stripe about width of pupil extending from chin, through eye and across nape; body and fins pale grey. In preservation, adults from Tobago (<named-content xmlns:xlink="http://www.w3.org/1999/xlink" content-type="dwc:institutional_code" xlink:type="simple">USNM</named-content> 317005) have the same head color pattern and long pelvic fins as those of the Brazilian mainland population but differ in having 16 caudal vertebrae. Unfortunately, life coloration was unrecorded and tissue samples were not obtained. A color photograph taken by Les Wilkes of a “Bluebar jawfish” from St. Vincent, Lesser Antilles (<named-content xmlns:xlink="http://www.w3.org/1999/xlink" content-type="dwc:verbatimCoordinates" xlink:type="simple"><named-content content-type="geo-json" specific-use="{&#34;type&#34;:&#34;Point&#34;,&#34;coordinates&#34;:[-61.200000,13.250000]}" id="NCID0EOIAI" xlink:type="simple">13°15'N, 61°12'W</named-content></named-content>) also looks like mainland Brazilian adults. Overall, there are morphological characters that collectively differentiate the two Brazilian clades from the Caribbean haplotypes (<italic>i.e</italic>., vertebral counts) and from each other (i.e., pelvic fin length, but note the low sample size), but we know of no consistent phenotypic characters that differentiate the two Caribbean haplotypes from each other. The type locality for <italic><tp:taxon-name><tp:taxon-name-part taxon-name-part-type="genus" reg="Opistognathus">O.</tp:taxon-name-part><tp:taxon-name-part taxon-name-part-type="species" reg="aurifrons">aurifrons</tp:taxon-name-part></tp:taxon-name></italic> is Dry Tortugas, Florida, making it likely that if the main groups here do indeed represent distinct species, the group containing specimens from Florida (green in Figure <xref ref-type="fig" rid="F24">24</xref>) represents the true <italic><tp:taxon-name><tp:taxon-name-part taxon-name-part-type="genus" reg="Opistognathus">O.</tp:taxon-name-part><tp:taxon-name-part taxon-name-part-type="species" reg="aurifrons">aurifrons</tp:taxon-name-part></tp:taxon-name></italic> and the others new species. However, we refrain from making taxonomic changes pending a more thorough analysis comparing multiple genetic loci, and live coloration/morphology of vouchered specimens.</p><fig id="F21" position="float" orientation="portrait"><label>Figure 21.</label><caption><p><tp:taxon-name><tp:taxon-name-part taxon-name-part-type="genus" reg="Opistognathus">Opistognathus</tp:taxon-name-part><tp:taxon-name-part taxon-name-part-type="uncertainty-rank">aff.</tp:taxon-name-part><tp:taxon-name-part taxon-name-part-type="species" reg="aurifrons">aurifrons</tp:taxon-name-part></tp:taxon-name>, juvenile, Fernando de Noronha Archipelago, Brazil. Photograph by João P. Krajewski.</p></caption><graphic xmlns:xlink="http://www.w3.org/1999/xlink" xlink:href="zookeys-794-095-g021.jpg" position="float" orientation="portrait" xlink:type="simple" id="oo_239903.jpg"/></fig><fig id="F22" position="float" orientation="portrait"><label>Figure 22.</label><caption><p><italic><tp:taxon-name><tp:taxon-name-part taxon-name-part-type="genus" reg="Opistognathus">Opistognathus</tp:taxon-name-part><tp:taxon-name-part taxon-name-part-type="species" reg="aurifrons">aurifrons</tp:taxon-name-part></tp:taxon-name></italic>, juvenile, Bonaire. Photograph by Scott Michael.</p></caption><graphic xmlns:xlink="http://www.w3.org/1999/xlink" xlink:href="zookeys-794-095-g022.jpg" position="float" orientation="portrait" xlink:type="simple" id="oo_239904.jpg"/></fig><p>Depending on the locality, adults of Caribbean <italic><tp:taxon-name><tp:taxon-name-part taxon-name-part-type="genus" reg="Opistognathus">Opistognathus</tp:taxon-name-part><tp:taxon-name-part taxon-name-part-type="species" reg="aurifrons">aurifrons</tp:taxon-name-part></tp:taxon-name></italic> may have relatively short or long pelvic fins, color patterns not found in Brazilian populations or that duplicate them.</p></tp:treatment-sec><tp:treatment-sec sec-type="Conservation" id="SECID0EOLAI"><title>Conservation.</title><p>The conservation status of Brazilian populations of this species has been assessed by the Ministério do Meio Ambiente/Instituto Chico Mendes de Conservação de Biodiversidade (MMA/ICMBio – Brazil) and listed as Least Concern.</p></tp:treatment-sec><tp:treatment-sec><!--Section generated to contain objects referenced in tp:taxon-treatment.--><fig id="F4" position="float" orientation="portrait"><label>Figure 4.</label><caption><p>Cephalic sensory pores in selected species of <italic><tp:taxon-name><tp:taxon-name-part taxon-name-part-type="genus" reg="Opistognathus">Opistognathus</tp:taxon-name-part></tp:taxon-name></italic>. <bold>A</bold><italic><tp:taxon-name><tp:taxon-name-part taxon-name-part-type="genus" reg="Opistognathus">O.</tp:taxon-name-part><tp:taxon-name-part taxon-name-part-type="species" reg="thionyi">thionyi</tp:taxon-name-part></tp:taxon-name></italic>, 45.4 mm SL, holotype <bold>B</bold><italic><tp:taxon-name><tp:taxon-name-part taxon-name-part-type="genus" reg="Opistognathus">O.</tp:taxon-name-part><tp:taxon-name-part taxon-name-part-type="species" reg="vicinus">vicinus</tp:taxon-name-part></tp:taxon-name></italic>, <abbrev xmlns:xlink="http://www.w3.org/1999/xlink" content-type="institution" xlink:title="Núcleo em Ecologia e Desenvolvimento Socio-Ambiental (NUPEM), Universidade Federal do Rio de Janeiro (UFRJ), Macaé, Brazil" id="ABBRID0ES1AE" xlink:type="simple">NPM</abbrev> 5030, 47.4 mm SL, Brazil <bold>C</bold><italic><tp:taxon-name><tp:taxon-name-part taxon-name-part-type="genus" reg="Opistognathus">O.</tp:taxon-name-part><tp:taxon-name-part taxon-name-part-type="species" reg="lonchurus">lonchurus</tp:taxon-name-part></tp:taxon-name></italic>, <abbrev xmlns:xlink="http://www.w3.org/1999/xlink" content-type="institution" xlink:title="Coleção Ictiológica, Departamento de Oceanografia e Ecologia, Universidade Federal do Espírito, Vitória, Espírito Santo, Brazil" id="ABBRID0EE2AE" xlink:type="simple">CIUFES</abbrev> 1426, 75.3 mm SL, Brazil <bold>D</bold><tp:taxon-name><tp:taxon-name-part taxon-name-part-type="genus" reg="Opistognathus">O.</tp:taxon-name-part><tp:taxon-name-part taxon-name-part-type="uncertainty-rank">aff.</tp:taxon-name-part><tp:taxon-name-part taxon-name-part-type="species" reg="aurifrons">aurifrons</tp:taxon-name-part></tp:taxon-name>, <abbrev xmlns:xlink="http://www.w3.org/1999/xlink" content-type="institution" xlink:title="Coleção Ictiológica, Departamento de Oceanografia e Ecologia, Universidade Federal do Espírito, Vitória, Espírito Santo, Brazil" id="ABBRID0EY2AE" xlink:type="simple">CIUFES</abbrev> 1450, 57.0 mm SL, Brazil.</p></caption><graphic xmlns:xlink="http://www.w3.org/1999/xlink" xlink:href="zookeys-794-095-g004.jpg" position="float" orientation="portrait" xlink:type="simple" id="oo_239883.jpg"/></fig><fig id="F5" position="float" orientation="portrait"><label>Figure 5.</label><caption><p>Jaws and dentition (supramaxilla shaded) in selected species of <italic><tp:taxon-name><tp:taxon-name-part taxon-name-part-type="genus" reg="Opistognathus">Opistognathus</tp:taxon-name-part></tp:taxon-name></italic>. <bold>A</bold><italic><tp:taxon-name><tp:taxon-name-part taxon-name-part-type="genus" reg="Opistognathus">O.</tp:taxon-name-part><tp:taxon-name-part taxon-name-part-type="species" reg="thionyi">thionyi</tp:taxon-name-part></tp:taxon-name></italic>, <abbrev xmlns:xlink="http://www.w3.org/1999/xlink" content-type="institution" xlink:title="Coleção Ictiológica, Departamento de Oceanografia e Ecologia, Universidade Federal do Espírito, Vitória, Espírito Santo, Brazil" id="ABBRID0E53AE" xlink:type="simple">CIUFES</abbrev> 2393, 53.5 mm SL, Fernando de Noronha Archipelago, Brazil <bold>B</bold><italic><tp:taxon-name><tp:taxon-name-part taxon-name-part-type="genus" reg="Opistognathus">O.</tp:taxon-name-part><tp:taxon-name-part taxon-name-part-type="species" reg="vicinus">vicinus</tp:taxon-name-part></tp:taxon-name></italic>, <abbrev xmlns:xlink="http://www.w3.org/1999/xlink" content-type="institution" xlink:title="Núcleo em Ecologia e Desenvolvimento Socio-Ambiental (NUPEM), Universidade Federal do Rio de Janeiro (UFRJ), Macaé, Brazil" id="ABBRID0EQ4AE" xlink:type="simple">NPM</abbrev> 5030, 47.4 mm SL, Brazil <bold>C</bold><italic><tp:taxon-name><tp:taxon-name-part taxon-name-part-type="genus" reg="Opistognathus">O.</tp:taxon-name-part><tp:taxon-name-part taxon-name-part-type="species" reg="lonchurus">lonchurus</tp:taxon-name-part></tp:taxon-name></italic>, <named-content xmlns:xlink="http://www.w3.org/1999/xlink" content-type="dwc:institutional_code" xlink:type="simple">ANSP</named-content> 126637, 75.0 mm SL, Gulf of Mexico <bold>D</bold><tp:taxon-name><tp:taxon-name-part taxon-name-part-type="genus" reg="Opistognathus">O.</tp:taxon-name-part><tp:taxon-name-part taxon-name-part-type="uncertainty-rank">aff.</tp:taxon-name-part><tp:taxon-name-part taxon-name-part-type="species" reg="aurifrons">aurifrons</tp:taxon-name-part></tp:taxon-name>, <named-content xmlns:xlink="http://www.w3.org/1999/xlink" content-type="dwc:institutional_code" xlink:type="simple">ANSP</named-content> 188905, 63.8 mm SL, Brazil.</p></caption><graphic xmlns:xlink="http://www.w3.org/1999/xlink" xlink:href="zookeys-794-095-g005.jpg" position="float" orientation="portrait" xlink:type="simple" id="oo_239884.jpg"/></fig><table-wrap id="T1" position="float" orientation="portrait"><label>Table 1.</label><caption><p>Summary of selected characters in Brazilian species of <italic><tp:taxon-name><tp:taxon-name-part taxon-name-part-type="genus" reg="Opistognathus">Opistognathus</tp:taxon-name-part></tp:taxon-name></italic>. Exceptional values in parentheses.</p></caption><table id="TID0EB6AI" rules="all"><tbody><tr><th rowspan="1" colspan="1">Characters</th><th rowspan="1" colspan="1">
                <italic><tp:taxon-name>
                    <tp:taxon-name-part taxon-name-part-type="genus" reg="Opistognathus">O.</tp:taxon-name-part>
                    <tp:taxon-name-part taxon-name-part-type="species" reg="thionyi">thionyi</tp:taxon-name-part>
                  </tp:taxon-name></italic>
              </th><th rowspan="1" colspan="1">
                <italic><tp:taxon-name>
                    <tp:taxon-name-part taxon-name-part-type="genus" reg="Opistognathus">O.</tp:taxon-name-part>
                    <tp:taxon-name-part taxon-name-part-type="species" reg="vicinus">vicinus</tp:taxon-name-part>
                  </tp:taxon-name></italic>
              </th><th rowspan="1" colspan="1">
                <italic><tp:taxon-name>
                    <tp:taxon-name-part taxon-name-part-type="genus" reg="Opistognathus">O.</tp:taxon-name-part>
                    <tp:taxon-name-part taxon-name-part-type="species" reg="brasiliensis">brasiliensis</tp:taxon-name-part>
                  </tp:taxon-name></italic>
              </th><th rowspan="1" colspan="1">
                <italic><tp:taxon-name>
                    <tp:taxon-name-part taxon-name-part-type="genus" reg="Opistognathus">O.</tp:taxon-name-part>
                    <tp:taxon-name-part taxon-name-part-type="species" reg="cuvierii">cuvierii</tp:taxon-name-part>
                  </tp:taxon-name></italic>
              </th><th rowspan="1" colspan="1">
                <italic><tp:taxon-name>
                    <tp:taxon-name-part taxon-name-part-type="genus" reg="Opistognathus">O.</tp:taxon-name-part>
                    <tp:taxon-name-part taxon-name-part-type="species" reg="lonchurus">lonchurus</tp:taxon-name-part>
                  </tp:taxon-name><sup>1</sup></italic>
              </th><th rowspan="1" colspan="1">
                <italic><tp:taxon-name>
                    <tp:taxon-name-part taxon-name-part-type="genus" reg="Opistognathus">O.</tp:taxon-name-part>
                    <tp:taxon-name-part taxon-name-part-type="uncertainty-rank">aff.</tp:taxon-name-part>
                    <tp:taxon-name-part taxon-name-part-type="species" reg="aurifrons">aurifrons</tp:taxon-name-part>
                  </tp:taxon-name></italic>
              </th></tr><tr><td rowspan="1" colspan="1">Dorsal fin</td><td rowspan="1" colspan="1">XI, 16 (15)</td><td rowspan="1" colspan="1">XI, 14</td><td rowspan="1" colspan="1">XI, 16</td><td rowspan="1" colspan="1">XI, 16</td><td rowspan="1" colspan="1">XI, 12 (13)</td><td rowspan="1" colspan="1">XI, 14–15</td></tr><tr><td rowspan="1" colspan="1">Anal fin</td><td rowspan="1" colspan="1">III, 15 (14)</td><td rowspan="1" colspan="1">II–III, 13 (12)</td><td rowspan="1" colspan="1">III, 15–16</td><td rowspan="1" colspan="1">III, 16</td><td rowspan="1" colspan="1">III, 12 (13)</td><td rowspan="1" colspan="1">III, 14–15</td></tr><tr><td rowspan="1" colspan="1">Caudal vertebrae</td><td rowspan="1" colspan="1">18</td><td rowspan="1" colspan="1">17</td><td rowspan="1" colspan="1">18</td><td rowspan="1" colspan="1">19</td><td rowspan="1" colspan="1">16</td><td rowspan="1" colspan="1">17</td></tr><tr><td rowspan="1" colspan="1">Supraneurals</td><td rowspan="1" colspan="1">0</td><td rowspan="1" colspan="1">0</td><td rowspan="1" colspan="1">2</td><td rowspan="1" colspan="1">1–2</td><td rowspan="1" colspan="1">1</td><td rowspan="1" colspan="1">0</td></tr><tr><td rowspan="1" colspan="1">Body scale rows</td><td rowspan="1" colspan="1">45–52</td><td rowspan="1" colspan="1">43–47</td><td rowspan="1" colspan="1">59–75</td><td rowspan="1" colspan="1">60–72</td><td rowspan="1" colspan="1">63–76</td><td rowspan="1" colspan="1">66–76</td></tr><tr><td rowspan="1" colspan="1">LL terminus</td><td rowspan="1" colspan="1">3–5</td><td rowspan="1" colspan="1">1–3</td><td rowspan="1" colspan="1">3–4</td><td rowspan="1" colspan="1">2–3</td><td rowspan="1" colspan="1">2–4</td><td rowspan="1" colspan="1">6–9</td></tr><tr><td rowspan="1" colspan="1">Unbranched dorsal rays</td><td rowspan="1" colspan="1">0</td><td rowspan="1" colspan="1">0–1</td><td rowspan="1" colspan="1">1</td><td rowspan="1" colspan="1">1</td><td rowspan="1" colspan="1">5–8</td><td rowspan="1" colspan="1">6–11</td></tr><tr><td rowspan="1" colspan="1">Vomerine teeth</td><td rowspan="1" colspan="1">1</td><td rowspan="1" colspan="1">0</td><td rowspan="1" colspan="1">1–3</td><td rowspan="1" colspan="1">2</td><td rowspan="1" colspan="1">2–7</td><td rowspan="1" colspan="1">1–3</td></tr><tr><td rowspan="1" colspan="1">Nasal cirrus</td><td rowspan="1" colspan="1">yes</td><td rowspan="1" colspan="1">yes</td><td rowspan="1" colspan="1">yes</td><td rowspan="1" colspan="1">yes</td><td rowspan="1" colspan="1">no</td><td rowspan="1" colspan="1">no</td></tr><tr><td rowspan="1" colspan="1">Upper jaw fimbriate</td><td rowspan="1" colspan="1">no</td><td rowspan="1" colspan="1">no</td><td rowspan="1" colspan="1">yes</td><td rowspan="1" colspan="1">yes</td><td rowspan="1" colspan="1">no</td><td rowspan="1" colspan="1">no</td></tr><tr><td rowspan="1" colspan="1">Supramaxilla present</td><td rowspan="1" colspan="1">no</td><td rowspan="1" colspan="1">no</td><td rowspan="1" colspan="1">yes</td><td rowspan="1" colspan="1">yes</td><td rowspan="1" colspan="1">yes</td><td rowspan="1" colspan="1">yes</td></tr><tr><td rowspan="1" colspan="1">Subopercle flap wide</td><td rowspan="1" colspan="1">yes</td><td rowspan="1" colspan="1">no</td><td rowspan="1" colspan="1">no</td><td rowspan="1" colspan="1">no</td><td rowspan="1" colspan="1">no</td><td rowspan="1" colspan="1">no</td></tr><tr><td rowspan="1" colspan="1">Dorsal-fin spines stiff with fleshy tabs on tips<sup>2</sup></td><td rowspan="1" colspan="1">yes</td><td rowspan="1" colspan="1">yes</td><td rowspan="1" colspan="1">no</td><td rowspan="1" colspan="1">no</td><td rowspan="1" colspan="1">no</td><td rowspan="1" colspan="1">no</td></tr><tr><td rowspan="1" colspan="1">Buccal pigmentation</td><td rowspan="1" colspan="1">no</td><td rowspan="1" colspan="1">no</td><td rowspan="1" colspan="1">yes</td><td rowspan="1" colspan="1">yes</td><td rowspan="1" colspan="1">no</td><td rowspan="1" colspan="1">no</td></tr><tr><td rowspan="1" colspan="1">Caudal fin banded</td><td rowspan="1" colspan="1">yes</td><td rowspan="1" colspan="1">yes</td><td rowspan="1" colspan="1">no</td><td rowspan="1" colspan="1">yes</td><td rowspan="1" colspan="1">no</td><td rowspan="1" colspan="1">no</td></tr><tr><td rowspan="1" colspan="1">Spinous dorsal-fin with dark spot or ocellus</td><td rowspan="1" colspan="1">yes or no</td><td rowspan="1" colspan="1">yes</td><td rowspan="1" colspan="1">yes</td><td rowspan="1" colspan="1">yes</td><td rowspan="1" colspan="1">no</td><td rowspan="1" colspan="1">no</td></tr></tbody></table><table-wrap-foot><fn><p><sup>1</sup> Includes data from non-Brazilian specimens. <sup>2</sup> Fleshy spine tabs present only in adults.</p></fn></table-wrap-foot></table-wrap><table-wrap id="T2" position="float" orientation="portrait"><label>Table 2.</label><caption><p>Mean between-group p-distances. Shaded values on the diagonal are mean within-group p-distances for groups with more than one sequence. The number of base differences per site from averaging over all sequence pairs between groups are shown. The analysis involved 103 nucleotide sequences. Codon positions included 1st+2nd+3rd+noncoding. All positions containing gaps and missing data were eliminated. There are a total of 103 positions in the final dataset. Evolutionary analyses were conducted in MEGA7 [1]. Caribbean Clade 1 = Florida, Bahamas, Caribbean; Caribbean Clade 2 = Aruba and Curacao</p></caption><table id="TID0ENRBI" rules="all"><tbody><tr><th rowspan="1" colspan="1">Species</th><th rowspan="1" colspan="1">
                <italic><tp:taxon-name>
                    <tp:taxon-name-part taxon-name-part-type="genus" reg="Lonchopisthus">L.</tp:taxon-name-part>
                    <tp:taxon-name-part taxon-name-part-type="species" reg="micrognathus">micrognathus</tp:taxon-name-part>
                  </tp:taxon-name></italic>
              </th><th rowspan="1" colspan="1">
                <italic><tp:taxon-name>
                    <tp:taxon-name-part taxon-name-part-type="genus" reg="Opistognathus">O.</tp:taxon-name-part>
                    <tp:taxon-name-part taxon-name-part-type="species" reg="robinsi">robinsi</tp:taxon-name-part>
                  </tp:taxon-name></italic>
              </th><th rowspan="1" colspan="1">
                <italic><tp:taxon-name>
                    <tp:taxon-name-part taxon-name-part-type="genus" reg="Opistognathus">O.</tp:taxon-name-part>
                    <tp:taxon-name-part taxon-name-part-type="species" reg="macrognathus">macrognathus</tp:taxon-name-part>
                  </tp:taxon-name></italic>
              </th><th rowspan="1" colspan="1">
                <italic><tp:taxon-name>
                    <tp:taxon-name-part taxon-name-part-type="genus" reg="Opistognathus">O.</tp:taxon-name-part>
                    <tp:taxon-name-part taxon-name-part-type="species" reg="brasiliensis">brasiliensis</tp:taxon-name-part>
                  </tp:taxon-name></italic>
              </th><th rowspan="1" colspan="1">
                <italic><tp:taxon-name>
                    <tp:taxon-name-part taxon-name-part-type="genus" reg="Opistognathus">O.</tp:taxon-name-part>
                    <tp:taxon-name-part taxon-name-part-type="species" reg="thionyi">thionyi</tp:taxon-name-part>
                  </tp:taxon-name></italic>
              </th><th rowspan="1" colspan="1">
                <italic><tp:taxon-name>
                    <tp:taxon-name-part taxon-name-part-type="genus" reg="Opistognathus">O.</tp:taxon-name-part>
                    <tp:taxon-name-part taxon-name-part-type="species" reg="maxillosus">maxillosus</tp:taxon-name-part>
                  </tp:taxon-name></italic>
              </th><th rowspan="1" colspan="1">
                <italic><tp:taxon-name>
                    <tp:taxon-name-part taxon-name-part-type="genus" reg="Opistognathus">O.</tp:taxon-name-part>
                    <tp:taxon-name-part taxon-name-part-type="species" reg="whitehursti">whitehursti</tp:taxon-name-part>
                  </tp:taxon-name></italic>
              </th><th rowspan="1" colspan="1">
                <italic><tp:taxon-name>
                    <tp:taxon-name-part taxon-name-part-type="genus" reg="Opistognathus">O.</tp:taxon-name-part>
                    <tp:taxon-name-part taxon-name-part-type="species" reg="vicinus">vicinus</tp:taxon-name-part>
                  </tp:taxon-name></italic>
              </th><th rowspan="1" colspan="1">
                <italic><tp:taxon-name>
                    <tp:taxon-name-part taxon-name-part-type="genus" reg="Opistognathus">O.</tp:taxon-name-part>
                    <tp:taxon-name-part taxon-name-part-type="species" reg="lonchurus">lonchurus</tp:taxon-name-part>
                  </tp:taxon-name></italic>
              </th><th rowspan="1" colspan="1"><italic><tp:taxon-name><tp:taxon-name-part taxon-name-part-type="genus" reg="Opistognathus">O.</tp:taxon-name-part><tp:taxon-name-part taxon-name-part-type="species" reg="aurifrons">aurifrons</tp:taxon-name-part></tp:taxon-name></italic> – Caribbean Clade 1</th><th rowspan="1" colspan="1"><italic><tp:taxon-name><tp:taxon-name-part taxon-name-part-type="genus" reg="Opistognathus">O.</tp:taxon-name-part><tp:taxon-name-part taxon-name-part-type="species" reg="aurifrons">aurifrons</tp:taxon-name-part></tp:taxon-name></italic> – Caribbean Clade 2</th><th rowspan="1" colspan="1"><italic><tp:taxon-name><tp:taxon-name-part taxon-name-part-type="genus" reg="Opistognathus">O.</tp:taxon-name-part><tp:taxon-name-part taxon-name-part-type="species" reg="aurifrons">aurifrons</tp:taxon-name-part></tp:taxon-name></italic> – Fernando de Noronha</th><th rowspan="1" colspan="1"><italic><tp:taxon-name><tp:taxon-name-part taxon-name-part-type="genus" reg="Opistognathus">O.</tp:taxon-name-part><tp:taxon-name-part taxon-name-part-type="species" reg="aurifrons">aurifrons</tp:taxon-name-part></tp:taxon-name></italic> – Brazil mainland</th></tr><tr><td rowspan="1" colspan="1">
                <italic><tp:taxon-name>
                    <tp:taxon-name-part taxon-name-part-type="genus" reg="Lonchopisthus">Lonchopisthus</tp:taxon-name-part>
                    <tp:taxon-name-part taxon-name-part-type="species" reg="micrognathus">micrognathus</tp:taxon-name-part>
                  </tp:taxon-name></italic>
              </td><td rowspan="1" colspan="1" style="background-color: #d9d9d9;">n/a</td><td rowspan="1" colspan="1"/><td rowspan="1" colspan="1"/><td rowspan="1" colspan="1"/><td rowspan="1" colspan="1"/><td rowspan="1" colspan="1"/><td rowspan="1" colspan="1"/><td rowspan="1" colspan="1"/><td rowspan="1" colspan="1"/><td rowspan="1" colspan="1"/><td rowspan="1" colspan="1"/><td rowspan="1" colspan="1"/><td rowspan="1" colspan="1"/></tr><tr><td rowspan="1" colspan="1">
                <italic><tp:taxon-name>
                    <tp:taxon-name-part taxon-name-part-type="genus" reg="Opistognathus">Opistognathus</tp:taxon-name-part>
                    <tp:taxon-name-part taxon-name-part-type="species" reg="robinsi">robinsi</tp:taxon-name-part>
                  </tp:taxon-name></italic>
              </td><td rowspan="1" colspan="1">0.195</td><td rowspan="1" colspan="1" style="background-color: #d9d9d9;">n/a</td><td rowspan="1" colspan="1"/><td rowspan="1" colspan="1"/><td rowspan="1" colspan="1"/><td rowspan="1" colspan="1"/><td rowspan="1" colspan="1"/><td rowspan="1" colspan="1"/><td rowspan="1" colspan="1"/><td rowspan="1" colspan="1"/><td rowspan="1" colspan="1"/><td rowspan="1" colspan="1"/><td rowspan="1" colspan="1"/></tr><tr><td rowspan="1" colspan="1">
                <italic><tp:taxon-name>
                    <tp:taxon-name-part taxon-name-part-type="genus" reg="Opistognathus">Opistognathus</tp:taxon-name-part>
                    <tp:taxon-name-part taxon-name-part-type="species" reg="macrognathus">macrognathus</tp:taxon-name-part>
                  </tp:taxon-name></italic>
              </td><td rowspan="1" colspan="1">0.191</td><td rowspan="1" colspan="1">0.161</td><td rowspan="1" colspan="1" style="background-color: #d9d9d9;">0.003</td><td rowspan="1" colspan="1"/><td rowspan="1" colspan="1"/><td rowspan="1" colspan="1"/><td rowspan="1" colspan="1"/><td rowspan="1" colspan="1"/><td rowspan="1" colspan="1"/><td rowspan="1" colspan="1"/><td rowspan="1" colspan="1"/><td rowspan="1" colspan="1"/><td rowspan="1" colspan="1"/></tr><tr><td rowspan="1" colspan="1">
                <italic><tp:taxon-name>
                    <tp:taxon-name-part taxon-name-part-type="genus" reg="Opistognathus">Opistognathus</tp:taxon-name-part>
                    <tp:taxon-name-part taxon-name-part-type="species" reg="brasiliensis">brasiliensis</tp:taxon-name-part>
                  </tp:taxon-name></italic>
              </td><td rowspan="1" colspan="1">0.181</td><td rowspan="1" colspan="1">0.141</td><td rowspan="1" colspan="1">0.120</td><td rowspan="1" colspan="1" style="background-color: #d9d9d9;">n/a</td><td rowspan="1" colspan="1"/><td rowspan="1" colspan="1"/><td rowspan="1" colspan="1"/><td rowspan="1" colspan="1"/><td rowspan="1" colspan="1"/><td rowspan="1" colspan="1"/><td rowspan="1" colspan="1"/><td rowspan="1" colspan="1"/><td rowspan="1" colspan="1"/></tr><tr><td rowspan="1" colspan="1">
                <italic><tp:taxon-name>
                    <tp:taxon-name-part taxon-name-part-type="genus" reg="Opistognathus">Opistognathus</tp:taxon-name-part>
                    <tp:taxon-name-part taxon-name-part-type="species" reg="thionyi">thionyi</tp:taxon-name-part>
                  </tp:taxon-name></italic>
              </td><td rowspan="1" colspan="1">0.176</td><td rowspan="1" colspan="1">0.135</td><td rowspan="1" colspan="1">0.138</td><td rowspan="1" colspan="1">0.132</td><td rowspan="1" colspan="1" style="background-color: #d9d9d9;">0.002</td><td rowspan="1" colspan="1"/><td rowspan="1" colspan="1"/><td rowspan="1" colspan="1"/><td rowspan="1" colspan="1"/><td rowspan="1" colspan="1"/><td rowspan="1" colspan="1"/><td rowspan="1" colspan="1"/><td rowspan="1" colspan="1"/></tr><tr><td rowspan="1" colspan="1">
                <italic><tp:taxon-name>
                    <tp:taxon-name-part taxon-name-part-type="genus" reg="Opistognathus">Opistognathus</tp:taxon-name-part>
                    <tp:taxon-name-part taxon-name-part-type="species" reg="maxillosus">maxillosus</tp:taxon-name-part>
                  </tp:taxon-name></italic>
              </td><td rowspan="1" colspan="1">0.169</td><td rowspan="1" colspan="1">0.152</td><td rowspan="1" colspan="1">0.162</td><td rowspan="1" colspan="1">0.132</td><td rowspan="1" colspan="1">0.090</td><td rowspan="1" colspan="1" style="background-color: #d9d9d9;">0.009</td><td rowspan="1" colspan="1"/><td rowspan="1" colspan="1"/><td rowspan="1" colspan="1"/><td rowspan="1" colspan="1"/><td rowspan="1" colspan="1"/><td rowspan="1" colspan="1"/><td rowspan="1" colspan="1"/></tr><tr><td rowspan="1" colspan="1">
                <italic><tp:taxon-name>
                    <tp:taxon-name-part taxon-name-part-type="genus" reg="Opistognathus">Opistognathus</tp:taxon-name-part>
                    <tp:taxon-name-part taxon-name-part-type="species" reg="whitehursti">whitehursti</tp:taxon-name-part>
                  </tp:taxon-name></italic>
              </td><td rowspan="1" colspan="1">0.162</td><td rowspan="1" colspan="1">0.177</td><td rowspan="1" colspan="1">0.153</td><td rowspan="1" colspan="1">0.175</td><td rowspan="1" colspan="1">0.125</td><td rowspan="1" colspan="1">0.161</td><td rowspan="1" colspan="1" style="background-color: #d9d9d9;">0.003</td><td rowspan="1" colspan="1"/><td rowspan="1" colspan="1"/><td rowspan="1" colspan="1"/><td rowspan="1" colspan="1"/><td rowspan="1" colspan="1"/><td rowspan="1" colspan="1"/></tr><tr><td rowspan="1" colspan="1">
                <italic><tp:taxon-name>
                    <tp:taxon-name-part taxon-name-part-type="genus" reg="Opistognathus">Opistognathus</tp:taxon-name-part>
                    <tp:taxon-name-part taxon-name-part-type="species" reg="vicinus">vicinus</tp:taxon-name-part>
                  </tp:taxon-name></italic>
              </td><td rowspan="1" colspan="1">0.173</td><td rowspan="1" colspan="1">0.159</td><td rowspan="1" colspan="1">0.149</td><td rowspan="1" colspan="1">0.159</td><td rowspan="1" colspan="1">0.143</td><td rowspan="1" colspan="1">0.165</td><td rowspan="1" colspan="1">0.111</td><td rowspan="1" colspan="1" style="background-color: #d9d9d9;">0.000</td><td rowspan="1" colspan="1"/><td rowspan="1" colspan="1"/><td rowspan="1" colspan="1"/><td rowspan="1" colspan="1"/><td rowspan="1" colspan="1"/></tr><tr><td rowspan="1" colspan="1">
                <italic><tp:taxon-name>
                    <tp:taxon-name-part taxon-name-part-type="genus" reg="Opistognathus">Opistognathus</tp:taxon-name-part>
                    <tp:taxon-name-part taxon-name-part-type="species" reg="lonchurus">lonchurus</tp:taxon-name-part>
                  </tp:taxon-name></italic>
              </td><td rowspan="1" colspan="1">0.151</td><td rowspan="1" colspan="1">0.170</td><td rowspan="1" colspan="1">0.176</td><td rowspan="1" colspan="1">0.170</td><td rowspan="1" colspan="1">0.142</td><td rowspan="1" colspan="1">0.173</td><td rowspan="1" colspan="1">0.139</td><td rowspan="1" colspan="1">0.165</td><td rowspan="1" colspan="1" style="background-color: #d9d9d9;">n/a</td><td rowspan="1" colspan="1"/><td rowspan="1" colspan="1"/><td rowspan="1" colspan="1"/><td rowspan="1" colspan="1"/></tr><tr><td rowspan="1" colspan="1">
                <italic><tp:taxon-name>
                    <tp:taxon-name-part taxon-name-part-type="genus" reg="Opistognathus">Opistognathus</tp:taxon-name-part>
                    <tp:taxon-name-part taxon-name-part-type="species" reg="aurifrons">aurifrons</tp:taxon-name-part>
                  </tp:taxon-name></italic>
              </td><td rowspan="1" colspan="1">0.189</td><td rowspan="1" colspan="1">0.163</td><td rowspan="1" colspan="1">0.184</td><td rowspan="1" colspan="1">0.167</td><td rowspan="1" colspan="1">0.159</td><td rowspan="1" colspan="1">0.176</td><td rowspan="1" colspan="1">0.194</td><td rowspan="1" colspan="1">0.186</td><td rowspan="1" colspan="1">0.134</td><td rowspan="1" colspan="1" style="background-color: #d9d9d9;">0.002</td><td rowspan="1" colspan="1"/><td rowspan="1" colspan="1"/><td rowspan="1" colspan="1"/></tr><tr><td rowspan="1" colspan="14">(Caribbean Clade 2)</td></tr><tr><td rowspan="1" colspan="1">
                <italic><tp:taxon-name>
                    <tp:taxon-name-part taxon-name-part-type="genus" reg="Opistognathus">Opistognathus</tp:taxon-name-part>
                    <tp:taxon-name-part taxon-name-part-type="species" reg="aurifrons">aurifrons</tp:taxon-name-part>
                  </tp:taxon-name></italic>
              </td><td rowspan="1" colspan="1">0.181</td><td rowspan="1" colspan="1">0.171</td><td rowspan="1" colspan="1">0.186</td><td rowspan="1" colspan="1">0.178</td><td rowspan="1" colspan="1">0.160</td><td rowspan="1" colspan="1">0.180</td><td rowspan="1" colspan="1">0.184</td><td rowspan="1" colspan="1">0.193</td><td rowspan="1" colspan="1">0.128</td><td rowspan="1" colspan="1">0.032</td><td rowspan="1" colspan="1" style="background-color: #d9d9d9;">0.006</td><td rowspan="1" colspan="1"/><td rowspan="1" colspan="1"/></tr><tr><td rowspan="1" colspan="14">(Caribbean Clade 1)</td></tr><tr><td rowspan="1" colspan="1">
                <italic><tp:taxon-name>
                    <tp:taxon-name-part taxon-name-part-type="genus" reg="Opistognathus">Opistognathus</tp:taxon-name-part>
                    <tp:taxon-name-part taxon-name-part-type="species" reg="aurifrons">aurifrons</tp:taxon-name-part>
                  </tp:taxon-name></italic>
              </td><td rowspan="1" colspan="1">0.181</td><td rowspan="1" colspan="1">0.173</td><td rowspan="1" colspan="1">0.178</td><td rowspan="1" colspan="1">0.165</td><td rowspan="1" colspan="1">0.148</td><td rowspan="1" colspan="1">0.174</td><td rowspan="1" colspan="1">0.178</td><td rowspan="1" colspan="1">0.186</td><td rowspan="1" colspan="1">0.132</td><td rowspan="1" colspan="1">0.035</td><td rowspan="1" colspan="1">0.043</td><td rowspan="1" colspan="1" style="background-color: #d9d9d9;">0.000</td><td rowspan="1" colspan="1"/></tr><tr><td rowspan="1" colspan="14">(Fernando de Noronha)</td></tr><tr><td rowspan="1" colspan="1">
                <italic><tp:taxon-name>
                    <tp:taxon-name-part taxon-name-part-type="genus" reg="Opistognathus">Opistognathus</tp:taxon-name-part>
                    <tp:taxon-name-part taxon-name-part-type="species" reg="aurifrons">aurifrons</tp:taxon-name-part>
                  </tp:taxon-name></italic>
              </td><td rowspan="1" colspan="1">0.181</td><td rowspan="1" colspan="1">0.178</td><td rowspan="1" colspan="1">0.176</td><td rowspan="1" colspan="1">0.173</td><td rowspan="1" colspan="1">0.159</td><td rowspan="1" colspan="1">0.185</td><td rowspan="1" colspan="1">0.181</td><td rowspan="1" colspan="1">0.184</td><td rowspan="1" colspan="1">0.132</td><td rowspan="1" colspan="1">0.040</td><td rowspan="1" colspan="1">0.045</td><td rowspan="1" colspan="1">0.016</td><td rowspan="1" colspan="1">0.000</td></tr><tr><td rowspan="1" colspan="14">(Brazil mainland)</td></tr></tbody></table></table-wrap><fig id="F6" position="float" orientation="portrait"><label>Figure 6.</label><caption><p>Distributions of <italic><tp:taxon-name><tp:taxon-name-part taxon-name-part-type="genus" reg="Opistognathus">Opistognathus</tp:taxon-name-part></tp:taxon-name></italic> species in Brazilian Province; light shaded areas indicate continental shelf.</p></caption><graphic xmlns:xlink="http://www.w3.org/1999/xlink" xlink:href="zookeys-794-095-g006.jpg" position="float" orientation="portrait" xlink:type="simple" id="oo_239885.jpg"/></fig><fig id="F24" position="float" orientation="portrait"><label>Figure 24.</label><caption><p>Bayesian inference phylogeny of the <italic><tp:taxon-name><tp:taxon-name-part taxon-name-part-type="genus" reg="Opistognathus">Opistognathus</tp:taxon-name-part><tp:taxon-name-part taxon-name-part-type="species" reg="aurifrons">aurifrons</tp:taxon-name-part></tp:taxon-name></italic> complex. Support values are Bayesian posterior probabilities. Nodes without support values shown have &lt;0.90 support. Scale bar units are expected number of substitutions per site.</p></caption><graphic xmlns:xlink="http://www.w3.org/1999/xlink" xlink:href="zookeys-794-095-g024.jpg" position="float" orientation="portrait" xlink:type="simple" id="oo_239907.jpg"/></fig></tp:treatment-sec><ref-list><ref id="B31"><mixed-citation xmlns:xlink="http://www.w3.org/1999/xlink" xlink:type="simple"><person-group><name name-style="western"><surname>Moura</surname><given-names>de RL</given-names></name><name name-style="western"><surname>Gasparini</surname><given-names>JL</given-names></name><name name-style="western"><surname>Sazima</surname><given-names>I</given-names></name></person-group> (<year>1999</year>) <article-title>New records and range extensions of reef fishes in the western south Atlantic, with comments on reef fish distribution along the Brazilian coast.</article-title><source>Revista Brasileira de Zoologia</source><volume>16</volume>(<issue>2</issue>): <fpage>513</fpage>–<lpage>530</lpage>. <ext-link xlink:type="simple" ext-link-type="doi" xlink:href="10.1590/S0101-81751999000200017">https://doi.org/10.1590/S0101-81751999000200017</ext-link></mixed-citation></ref><ref id="B34"><mixed-citation xmlns:xlink="http://www.w3.org/1999/xlink" xlink:type="simple"><person-group><name name-style="western"><surname>Pereira-Filho</surname><given-names>GH</given-names></name><name name-style="western"><surname>Veras</surname><given-names>PC</given-names></name><name name-style="western"><surname>Francini-Filho</surname><given-names>RB</given-names></name><name name-style="western"><surname>Moura</surname><given-names>RL</given-names></name><name name-style="western"><surname>Pinheiro</surname><given-names>HT</given-names></name><name name-style="western"><surname>Gibran</surname><given-names>FZ</given-names></name><name name-style="western"><surname>Matheus</surname><given-names>Z</given-names></name><name name-style="western"><surname>Neves</surname><given-names>LM</given-names></name><name name-style="western"><surname>Amado-Filho</surname><given-names>GM</given-names></name></person-group> (<year>2015</year>) <article-title>Effects of the sand tilefish <italic><tp:taxon-name><tp:taxon-name-part taxon-name-part-type="genus">Malacanthus</tp:taxon-name-part><tp:taxon-name-part taxon-name-part-type="species">plumieri</tp:taxon-name-part></tp:taxon-name></italic> on the structure and dynamics of a rhodolith bed in the Fernando de Noronha Archipelago, tropical West Atlantic.</article-title><source>Marine Ecology Progress Series</source><volume>541</volume>: <fpage>65</fpage>–<lpage>73</lpage>. <ext-link xlink:type="simple" ext-link-type="doi" xlink:href="10.3354/meps11569">https://doi.org/10.3354/meps11569</ext-link></mixed-citation></ref><ref id="B57"><mixed-citation xmlns:xlink="http://www.w3.org/1999/xlink" xlink:type="simple"><person-group><name name-style="western"><surname>Stocco</surname><given-names>LB</given-names></name><name name-style="western"><surname>Joyeux</surname><given-names>J-C</given-names></name></person-group> (<year>2015</year>) Distribution of fish larvae on the Vitória-Trindade Chain, southwestern Atlantic. Check List 11: 1590. <ext-link xlink:type="simple" ext-link-type="doi" xlink:href="10.15560/11.2.1590">https://doi.org/10.15560/11.2.1590</ext-link></mixed-citation></ref><ref id="B42"><mixed-citation xmlns:xlink="http://www.w3.org/1999/xlink" xlink:type="simple"><person-group><name name-style="western"><surname>Rocha</surname><given-names>LA</given-names></name><name name-style="western"><surname>Rosa</surname><given-names>LL</given-names></name></person-group> (<year>2001</year>) <article-title>Baseline assessment of reef fish assemblages of Parcel Manuel Luiz Marine State Park, Maranhāo, north-east Brazil.</article-title><source>Journal of Fish Biology</source><volume>58</volume>(<issue>4</issue>): <fpage>985</fpage>–<lpage>998</lpage>.</mixed-citation></ref><ref id="B16"><mixed-citation xmlns:xlink="http://www.w3.org/1999/xlink" xlink:type="simple"><person-group><name name-style="western"><surname>Gasparini</surname><given-names>JL</given-names></name><name name-style="western"><surname>Floeter</surname><given-names>SR</given-names></name></person-group> (<year>2001</year>) <article-title>The shore fishes of Trindade Island, western South Atlantic.</article-title><source>Journal of Natural History</source><volume>35</volume>(<issue>11</issue>): <fpage>1639</fpage>–<lpage>1656</lpage>.</mixed-citation></ref><ref id="B41"><mixed-citation xmlns:xlink="http://www.w3.org/1999/xlink" xlink:type="simple"><person-group><name name-style="western"><surname>Rocha</surname><given-names>LA</given-names></name></person-group> (<year>2002</year>) Brazilian reef fishes. In: P. Humann and N. Deloach, eds. Reef fish identification - Florida, Caribbean, Bahamas, 3<sup>rd</sup> ed. New World Publications, Jacksonville, 462–479.</mixed-citation></ref><ref id="B28"><mixed-citation xmlns:xlink="http://www.w3.org/1999/xlink" xlink:type="simple"><person-group><name name-style="western"><surname>Menezes</surname><given-names>NA</given-names></name><name name-style="western"><surname>Buckup</surname><given-names>PA</given-names></name><name name-style="western"><surname>Figueiredo</surname><given-names>JL</given-names></name><name name-style="western"><surname>Moura</surname><given-names>RL</given-names></name></person-group> (<year>2003</year>) <source>Catálogo das espécies de peixes marinhos do Brasil.</source><publisher-name>Museu de Zoologia da Universidade de São Paulo</publisher-name>, <publisher-loc>São Paulo</publisher-loc>, <size units="page">160 pp</size>.</mixed-citation></ref><ref id="B32"><mixed-citation xmlns:xlink="http://www.w3.org/1999/xlink" xlink:type="simple"><person-group><name name-style="western"><surname>Moura</surname><given-names>RL</given-names></name><name name-style="western"><surname>Sazima</surname><given-names>I</given-names></name></person-group> (<year>2000</year>) <article-title>Species richness and endemism levels of the Southwestern Atlantic reef fish fauna.</article-title> In: <person-group><name name-style="western"><surname>Moosa</surname><given-names>MK</given-names></name><name name-style="western"><surname>Soemodihardjo</surname><given-names>S</given-names></name><name name-style="western"><surname>Soegiarto</surname><given-names>A</given-names></name><name name-style="western"><surname>Romimohtarto</surname><given-names>K</given-names></name><name name-style="western"><surname>Nontji</surname><given-names>A</given-names></name><name name-style="western"><surname>Soekarno</surname></name><name name-style="western"><surname>Suharsono</surname></name></person-group> (<role>Eds</role>) <issue-title>Proceedings of the 9th International Coral Reef Symposium.</issue-title><source>Ministry of Environment, the Indonesian Institute of Sciences and the International Society for Reef Studies, Bali, Indonesia</source>, <fpage>481</fpage>–<lpage>486</lpage>.</mixed-citation></ref><ref id="B47"><mixed-citation xmlns:xlink="http://www.w3.org/1999/xlink" xlink:type="simple"><person-group><name name-style="western"><surname>Sampaio</surname><given-names>CLS</given-names></name><name name-style="western"><surname>Nottingham</surname><given-names>MC</given-names></name></person-group> (<year>2008</year>) <source>Guia para identificação de peixes ornamentais: espécies marinhas.</source><publisher-name>Ibama</publisher-name>, <publisher-loc>Brasília</publisher-loc>, <size units="page">205 pp</size>.</mixed-citation></ref><ref id="B7"><mixed-citation xmlns:xlink="http://www.w3.org/1999/xlink" xlink:type="simple"><person-group><name name-style="western"><surname>Carvalho-Filho</surname><given-names>A</given-names></name></person-group> (<year>1999</year>) <source>Peixes: costa brasileira.</source><publisher-name>Melro</publisher-name>, <publisher-loc>São Paulo</publisher-loc>, <size units="page">320 pp</size>.</mixed-citation></ref><ref id="B37"><mixed-citation xmlns:xlink="http://www.w3.org/1999/xlink" xlink:type="simple"><person-group><name name-style="western"><surname>Pinheiro</surname><given-names>HT</given-names></name><name name-style="western"><surname>Rocha</surname><given-names>LA</given-names></name><name name-style="western"><surname>Macieira</surname><given-names>RM</given-names></name><name name-style="western"><surname>Carvalho-Filho</surname><given-names>A</given-names></name><name name-style="western"><surname>Anderson</surname><given-names>AB</given-names></name><name name-style="western"><surname>Bender</surname><given-names>MG</given-names></name><name name-style="western"><surname>Di Dario</surname><given-names>F</given-names></name><name name-style="western"><surname>Ferreira</surname><given-names>CEL</given-names></name><name name-style="western"><surname>Figueiredo-Filho</surname><given-names>J</given-names></name><name name-style="western"><surname>Francini-Filho</surname><given-names>R</given-names></name><name name-style="western"><surname>Gasparini</surname><given-names>JL</given-names></name><name name-style="western"><surname>Joyeux</surname><given-names>J-C</given-names></name><name name-style="western"><surname>Luiz</surname><given-names>OJ</given-names></name><name name-style="western"><surname>Mincarone</surname><given-names>MM</given-names></name><name name-style="western"><surname>Moura</surname><given-names>RL</given-names></name><name name-style="western"><surname>Nunes</surname><given-names>JdACC</given-names></name><name name-style="western"><surname>Quimbayo</surname><given-names>JP</given-names></name><name name-style="western"><surname>Rosa</surname><given-names>RS</given-names></name><name name-style="western"><surname>Sampaio</surname><given-names>CLS</given-names></name><name name-style="western"><surname>Sazima</surname><given-names>I</given-names></name><name name-style="western"><surname>Simon</surname><given-names>T</given-names></name><name name-style="western"><surname>Vila-Nova</surname><given-names>DA</given-names></name><name name-style="western"><surname>Floeter</surname><given-names>SR</given-names></name></person-group> (<year>2018</year>) <article-title>South-western Atlantic reef fishes: Zoogeographical patterns and ecological drivers reveal a secondary biodiversity centre in the Atlantic Ocean.</article-title><source>Diversity and Distributions:</source><volume>24</volume>: <fpage>951</fpage>–<lpage>965</lpage>. <ext-link xlink:type="simple" ext-link-type="doi" xlink:href="10.1111/ddi.12729">https://doi.org/10.1111/ddi.12729</ext-link></mixed-citation></ref><ref id="B51"><mixed-citation xmlns:xlink="http://www.w3.org/1999/xlink" xlink:type="simple"><person-group><name name-style="western"><surname>Smith-Vaniz</surname><given-names>WF</given-names></name></person-group> (<year>1997</year>) <article-title>Descriptions of five new species of jawfishes (<italic><tp:taxon-name><tp:taxon-name-part taxon-name-part-type="genus">Opistognathus</tp:taxon-name-part></tp:taxon-name></italic>: <tp:taxon-name><tp:taxon-name-part taxon-name-part-type="family">Opistognathidae</tp:taxon-name-part></tp:taxon-name>) from the western Atlantic Ocean.</article-title><source>Bulletin of Marine Science</source><volume>60</volume>(<issue>3</issue>): <fpage>1074</fpage>–<lpage>1128</lpage>.</mixed-citation></ref><ref id="B49"><mixed-citation xmlns:xlink="http://www.w3.org/1999/xlink" xlink:type="simple"><person-group><name name-style="western"><surname>Simon</surname><given-names>T</given-names></name><name name-style="western"><surname>Macieira</surname><given-names>RM</given-names></name><name name-style="western"><surname>Joyeux</surname><given-names>J-C</given-names></name></person-group> (<year>2013a</year>) <article-title>The shore fishes of the Trindade-Martin Vaz insular complex: an update.</article-title><source>Journal of Fish Biology</source><volume>82</volume>: <fpage>2113</fpage>–<lpage>2127</lpage>.</mixed-citation></ref><ref id="B12"><mixed-citation xmlns:xlink="http://www.w3.org/1999/xlink" xlink:type="simple"><person-group><name name-style="western"><surname>Feitoza</surname><given-names>BM</given-names></name><name name-style="western"><surname>Rosa</surname><given-names>RS</given-names></name><name name-style="western"><surname>Rocha</surname><given-names>LA</given-names></name></person-group> (<year>2005</year>) <article-title>Ecology and zoogeography of deep-reef fishes in northeastern Brazil.</article-title><source>Bulletin of Marine Science</source><volume>76</volume>(<issue>3</issue>): <fpage>725</fpage>–<lpage>742</lpage>.</mixed-citation></ref><ref id="B50"><mixed-citation xmlns:xlink="http://www.w3.org/1999/xlink" xlink:type="simple"><person-group><name name-style="western"><surname>Simon</surname><given-names>T</given-names></name><name name-style="western"><surname>Joyeux</surname><given-names>J-C</given-names></name><name name-style="western"><surname>Pinheiro</surname><given-names>HT</given-names></name></person-group> (<year>2013b</year>) <article-title>Fish assemblages on shipwrecks and natural rocky reefs strongly differ in trophic structure.</article-title><source>Marine Environmental Research</source><volume>90</volume>: <fpage>55</fpage>–<lpage>65</lpage>.</mixed-citation></ref><ref id="B36"><mixed-citation xmlns:xlink="http://www.w3.org/1999/xlink" xlink:type="simple"><person-group><name name-style="western"><surname>Pinheiro</surname><given-names>HT</given-names></name><name name-style="western"><surname>Mazzei</surname><given-names>E</given-names></name><name name-style="western"><surname>Moura</surname><given-names>RL</given-names></name><name name-style="western"><surname>Amado-Filho</surname><given-names>GM</given-names></name><name name-style="western"><surname>Carvalho-Filho</surname><given-names>A</given-names></name><name name-style="western"><surname>Braga</surname><given-names>AC</given-names></name><name name-style="western"><surname>Costa</surname><given-names>PAS</given-names></name><name name-style="western"><surname>Ferreira</surname><given-names>BP</given-names></name><name name-style="western"><surname>Ferreira</surname><given-names>CEL</given-names></name><name name-style="western"><surname>Floeter</surname><given-names>SR</given-names></name><name name-style="western"><surname>Francini-Filho</surname><given-names>RB</given-names></name><name name-style="western"><surname>Gasparini</surname><given-names>JL</given-names></name><name name-style="western"><surname>Macieira</surname><given-names>RM</given-names></name><name name-style="western"><surname>Martins</surname><given-names>AS</given-names></name><name name-style="western"><surname>Olavo</surname><given-names>G</given-names></name><name name-style="western"><surname>Pimentel</surname><given-names>CR</given-names></name><name name-style="western"><surname>Rocha</surname><given-names>LA</given-names></name><name name-style="western"><surname>Sazima</surname><given-names>I</given-names></name><name name-style="western"><surname>Simon</surname><given-names>T</given-names></name><name name-style="western"><surname>Teixeira</surname><given-names>JB</given-names></name><name name-style="western"><surname>Xavier</surname><given-names>LB</given-names></name><name name-style="western"><surname>Joyeux</surname><given-names>J-C</given-names></name></person-group> (<year>2015</year>) Fish biodiversity of the Vitória-Trindade Seamount Chain, southwestern Atlantic: An updated database. PLoS ONE 10: e0118180</mixed-citation></ref><ref id="B8"><mixed-citation xmlns:xlink="http://www.w3.org/1999/xlink" xlink:type="simple"><person-group><name name-style="western"><surname>Colin</surname><given-names>PL</given-names></name></person-group> (<year>1971</year>) <article-title>Interspecific relationships of the Yellowhead Jawfish, <italic><tp:taxon-name><tp:taxon-name-part taxon-name-part-type="genus">Opistognathus</tp:taxon-name-part><tp:taxon-name-part taxon-name-part-type="species">aurifrons</tp:taxon-name-part></tp:taxon-name></italic> (<tp:taxon-name><tp:taxon-name-part taxon-name-part-type="class">Pisces</tp:taxon-name-part></tp:taxon-name>, <tp:taxon-name><tp:taxon-name-part taxon-name-part-type="family">Opistognathidae</tp:taxon-name-part></tp:taxon-name>).</article-title><source>Copeia</source><volume>1971</volume>(<issue>3</issue>): <fpage>469</fpage>–<lpage>473</lpage>. <ext-link xlink:type="simple" ext-link-type="doi" xlink:href="10.2307/1442443">https://doi.org/10.2307/1442443</ext-link></mixed-citation></ref><ref id="B9"><mixed-citation xmlns:xlink="http://www.w3.org/1999/xlink" xlink:type="simple"><person-group><name name-style="western"><surname>Colin</surname><given-names>PL</given-names></name></person-group> (<year>1973</year>) <article-title/><source>Copeia</source><volume>1973</volume>(<issue>1</issue>): <fpage>84</fpage>–<lpage>90</lpage>. <ext-link xlink:type="simple" ext-link-type="doi" xlink:href="10.2307/1442361">https://doi.org/10.2307/1442361</ext-link></mixed-citation></ref></ref-list></tp:taxon-treatment>
